# Supplementary material for: Novel Immune Infiltrating Cell Signature Based on Cell Pair Algorithm Is a Prognostic Marker in Cancer
Source: Front Immunol. 2021 Sep 14;12:694490. doi: 10.3389/fimmu.2021.694490 (PMC8476752; doi:10.3389/fimmu.2021.694490)
Supplement: Supplementary file 1 [file DataSheet_1.xlsx]

## Sheet: Sheet1
Table S1 Basic information of fourteen included gliomas cohorts
Series accession numbers	Platform used	No. of input patients	Survivval Outcome	References
TCGAGBM	Affymetrix Human Genome U133A Array	523	OS
TCGALGG	Illumina RNAseq	504	OS
CGGA311	Illumina RNAseq	311	OS
CGGA668	Illumina RNAseq	668	OS
GSE4271	Affymetrix Human Genome U133A Array	77	OS	Molecular subclasses of high-grade glioma: prognosis, disease progression, and neurogenesis
GSE4412	Affymetrix Human Genome U133A Array	85	OS	Gene expression profiling of gliomas strongly predicts survival
GSE7696	Affymetrix Human Genome U133 Plus 2.0 Array	80	OS	Glioblastoma from a homogenous cohort of patients treated within clinical trial
GSE13041	Affymetrix Human Genome U133A Array	191	OS	Gene expression analysis of glioblastomas identifies the major molecular basis for the prognostic benefit of younger age
GSE16011	Affymetrix GeneChip Human Genome U133 Plus 2.0 Array	271	OS	Intrinsic gene expression profiles of gliomas are a better predictor of survival than histology
GSE43378	Affymetrix Human Genome U133 Plus 2.0 Array	50	OS	Expression data from glioma patients
GSE68848	Affymetrix Human Genome U133 Plus 2.0 Array	351	OS	Rembrandt: helping personalized medicine become a reality through integrative translational research
GSE74187	Agilent-014850 Whole Human Genome Microarray 4x44K G4112F	60	OS	Sixty Glioblastoma Multiforme (GBM) samples obtained from surgical excision with OS and PFS
GSE83300	Agilent-014850 Whole Human Genome Microarray 4x44K G4112F	50	OS	Gene expression profiling of 50 glioblastoma multiforme tissue samples
GSE108474	Affymetrix Human Genome U133 Plus 2.0 Array	414	OS	The REMBRANDT study – a large collection of genomic data from brain cancer patients
