# Supplementary material for: Novel Immune Infiltrating Cell Signature Based on Cell Pair Algorithm Is a Prognostic Marker in Cancer
Source: Front Immunol. 2021 Sep 14;12:694490. doi: 10.3389/fimmu.2021.694490 (PMC8476752; doi:10.3389/fimmu.2021.694490)
Supplement: Supplementary file 2 [file DataSheet_2.xlsx]

## Sheet: Sheet1
Table S2. 65 immune cell types.
B Cells
CD8 T cell
cytotoxic T cells
GRANS
LYMPHS
CD4+ Tcm
CD4+ Tem
DC
Macrophages
Neutrophils
Tgd cells
Th1 cells
Th2 cells
Tregs
aDC
iDC
pDC
CD4+ T-cells
CD8+ Tcm
CD8+ Tem
Eosinophils
Macrophages M2
Mast cells
Memory B-cells
Monocytes
NK cells
NKT
Endothelial cells
Fibroblasts
Adipocytes
Astrocytes
Basophils
CD4+ memory T-cells
CD4+ naive T-cells
CD8+ naive T-cells
cDC
Class-switched memory B-cells
CLP
CMP
Erythrocytes
GMP
HSC
ly Endothelial cells
Macrophages M1
Macrophages M0
Megakaryocytes
Melanocytes
MEP
MPP
MSC
mv Endothelial cells
naive B-cells
Pericytes
Plasma cells
Platelets
Preadipocytes
pro B-cells
Cytotoxic cells
NK CD56dim cells
NK CD57dim cells
T helper cells
Tcm
Tem
TFH
Th17 cells
