# Supplementary material for: Novel Immune Infiltrating Cell Signature Based on Cell Pair Algorithm Is a Prognostic Marker in Cancer
Source: Front Immunol. 2021 Sep 14;12:694490. doi: 10.3389/fimmu.2021.694490 (PMC8476752; doi:10.3389/fimmu.2021.694490)
Supplement: Supplementary file 3 [file DataSheet_3.xlsx]

## Sheet: Sheet 1
Table S3. Univariate Cox analysis about immune cells in TCGA, CGGA, GSE108474 and the overlapped prognostic cells
Univariate Cox analysis about immune cells in TCGA							Univariate Cox analysis about immune cells in CGGA							Univariate Cox analysis about immune cells in GSE108474
gene	HR	z	pvalue	lower	upper		gene	HR	z	pvalue	lower	upper		gene	HR	z	pvalue	lower	upper		Overlapped Prognostic Cells
B.Cells	6.02448	6.3933	1.62347e-10	3.47395	10.4476		B.Cells	6.6432	6.07518	1.23849e-09	3.60631	12.2375		B.Cells	2.34272	3.18641	0.00144051	1.38773	3.9549		B.Cells
CD8.T.cell	12.4822	7.15158	8.57856e-13	6.24946	24.9312		CD8.T.cell	10.5939	6.17289	6.70539e-10	5.00714	22.4143		CD8.T.cell	0.808266	-0.706267	0.480022	0.447722	1.45915		GRANS
cytotoxic.T.cells	3.71469	9.12209	7.36913e-20	2.80201	4.92466		cytotoxic.T.cells	2.14036	5.29624	1.1821e-07	1.61504	2.83654		cytotoxic.T.cells	0.888805	-0.768457	0.442216	0.658017	1.20054		CD4..Tem
GRANS	17.3726	10.4443	1.55627e-25	10.167	29.685		GRANS	6.50325	6.97711	3.01322e-12	3.84336	11.004		GRANS	3.33639	5.80417	6.46852e-09	2.22114	5.01162		Macrophages
LYMPHS	0.437709	-4.33564	1.45336e-05	0.301286	0.635902		LYMPHS	1.10786	0.442345	0.65824	0.703677	1.74421		LYMPHS	0.501273	-3.77922	0.000157321	0.35037	0.717167		Neutrophils
CD4..Tcm	2.34643	1.94992	0.0511853	0.995618	5.52997		CD4..Tcm	11.5756	5.44948	5.05171e-08	4.79765	27.9291		CD4..Tcm	1.99512	2.27437	0.0229435	1.10019	3.61802		Tgd.cells
CD4..Tem	19.178	6.92811	4.26498e-12	8.31568	44.2291		CD4..Tem	45.1386	9.03161	1.69158e-19	19.7466	103.182		CD4..Tem	2.30435	3.30365	0.000954366	1.40429	3.78128		Th1.cells
DC	6.99108	6.91406	4.70981e-12	4.02844	12.1325		DC	4.90193	5.56052	2.6897e-08	2.79916	8.58434		DC	1.41676	1.26002	0.207663	0.824051	2.43578		aDC
Macrophages	5.91121	8.89104	6.05423e-19	3.99545	8.74554		Macrophages	3.40899	6.17747	6.51374e-10	2.31013	5.03054		Macrophages	2.13195	5.20223	1.96913e-07	1.60291	2.8356		iDC
Neutrophils	7.3501	5.91554	3.30793e-09	3.7955	14.2337		Neutrophils	3.8216	3.75927	0.000170412	1.89968	7.68795		Neutrophils	2.35569	2.74342	0.00608035	1.27723	4.34477		pDC
Tgd.cells	36.2294	12.5999	2.11298e-36	20.7273	63.3254		Tgd.cells	22.3485	10.6642	1.49608e-26	12.6262	39.557		Tgd.cells	3.05941	4.6734	2.96248e-06	1.91411	4.88999		CD8..Tem
Th1.cells	31.3474	10.3356	4.86612e-25	16.3107	60.2464		Th1.cells	11.7278	7.25125	4.12944e-13	6.02858	22.8149		Th1.cells	4.8736	5.34026	9.28141e-08	2.72519	8.71569		Eosinophils
Th2.cells	17.5728	7.32936	2.31259e-13	8.16495	37.8204		Th2.cells	8.01533	5.13367	2.8415e-07	3.6209	17.743		Th2.cells	1.26112	0.661636	0.508204	0.634292	2.50738		Macrophages.M2
Tregs	4.10692	4.507	6.57504e-06	2.22185	7.5913		Tregs	3.47807	4.09754	4.17568e-05	1.91603	6.31357		Tregs	1.27619	0.935365	0.3496	0.765562	2.1274		Memory.B.cells
aDC	15.9926	10.2803	8.64393e-25	9.42733	27.1299		aDC	8.47503	8.83859	9.69371e-19	5.27625	13.6131		aDC	3.34746	5.63527	1.74785e-08	2.19896	5.09582		Monocytes
iDC	6.32495	6.63207	3.3102e-11	3.66709	10.9092		iDC	3.52805	4.10857	3.9811e-05	1.93347	6.43772		iDC	1.81825	2.32935	0.0198405	1.09945	3.00699		NK.cells
pDC	3.14372	3.30774	0.000940511	1.59474	6.19725		pDC	2.20379	2.05615	0.0397685	1.03765	4.68044		pDC	3.10482	4.33967	1.42699e-05	1.86129	5.17917		NKT
CD4..T.cells	16.1705	8.50525	1.81199e-17	8.51496	30.7088		CD4..T.cells	8.5272	6.20749	5.38383e-10	4.33423	16.7765		CD4..T.cells	1.30961	0.947503	0.343382	0.749593	2.28803		Endothelial.cells
CD8..Tcm	10.3818	8.4826	2.20208e-17	6.04584	17.8275		CD8..Tcm	8.56104	7.34006	2.13502e-13	4.82526	15.1891		CD8..Tcm	1.10624	0.360309	0.718616	0.638736	1.91592		Fibroblasts
CD8..Tem	6.68904	9.8537	6.60665e-23	4.58346	9.7619		CD8..Tem	3.48597	6.8669	6.56132e-12	2.4408	4.97868		CD8..Tem	1.57877	2.89592	0.00378052	1.15903	2.1505		Astrocytes
Eosinophils	0.265681	-3.38033	0.000723992	0.123196	0.572961		Eosinophils	0.0963051	-5.94313	2.79628e-09	0.0445114	0.208367		Eosinophils	0.430021	-2.93932	0.00328932	0.244962	0.754887		Basophils
Macrophages.M2	3.45403	8.16707	3.15979e-16	2.56529	4.65067		Macrophages.M2	2.76669	6.65894	2.75813e-11	2.05057	3.73289		Macrophages.M2	1.61717	3.9786	6.9321e-05	1.2762	2.04925		CD4..naive.T.cells
Mast.cells	2.75039	2.72922	0.00634851	1.32999	5.68776		Mast.cells	9.10161	5.55096	2.84107e-08	4.17318	19.8504		Mast.cells	2.0243	1.90406	0.0569024	0.979507	4.18352		cDC
Memory.B.cells	0.28017	-3.87499	0.000106629	0.147207	0.53323		Memory.B.cells	0.17281	-5.63228	1.77838e-08	0.0938109	0.318336		Memory.B.cells	0.599703	-2.53188	0.0113452	0.403676	0.89092		CLP
Monocytes	7.38143	8.1038	5.32694e-16	4.5517	11.9703		Monocytes	6.32926	7.66801	1.7469e-14	3.94934	10.1433		Monocytes	2.07656	3.78087	0.000156283	1.42179	3.03286		CMP
NK.cells	47.5519	11.5341	8.88617e-31	24.67	91.6571		NK.cells	23.7559	9.59343	8.52053e-22	12.4365	45.378		NK.cells	3.53767	4.27756	1.88954e-05	1.98288	6.31157		Erythrocytes
NKT	21.4384	11.6338	2.77329e-31	12.7916	35.9302		NKT	6.63388	7.80226	6.08104e-15	4.12416	10.6709		NKT	2.27523	3.61141	0.000304538	1.45634	3.55458		ly.Endothelial.cells
Endothelial.cells	10.8257	8.94064	3.86906e-19	6.42219	18.2486		Endothelial.cells	6.77713	7.34594	2.04314e-13	4.06739	11.2921		Endothelial.cells	4.06134	6.52323	6.88076e-11	2.66557	6.18799		Macrophages.M1
Fibroblasts	15.9597	9.71794	2.52854e-22	9.12834	27.9033		Fibroblasts	6.87154	7.4251	1.12696e-13	4.13144	11.429		Fibroblasts	4.55426	6.66477	2.65087e-11	2.91603	7.11286		Macrophages.M0
Adipocytes	0.741905	-1.10063	0.271058	0.435983	1.26249		Adipocytes	0.396427	-3.2505	0.00115202	0.226916	0.692564		Adipocytes	1.35822	1.28708	0.198067	0.852084	2.16501		Melanocytes
Astrocytes	14.7235	11.4476	2.41715e-30	9.29037	23.3339		Astrocytes	4.2488	6.78258	1.1805e-11	2.79715	6.45382		Astrocytes	3.90196	7.31895	2.49923e-13	2.70982	5.61854		MSC
Basophils	0.0387091	-9.29195	1.51486e-20	0.0194957	0.0768578		Basophils	0.0490908	-8.57325	1.00601e-17	0.0246459	0.0977812		Basophils	0.375378	-4.23451	2.29056e-05	0.238511	0.590783		mv.Endothelial.cells
CD4..memory.T.cells	1.9841	2.66999	0.00758536	1.19986	3.28093		CD4..memory.T.cells	5.00439	5.72591	1.02883e-08	2.8838	8.68436		CD4..memory.T.cells	1.21328	1.10138	0.270732	0.860099	1.71148		naive.B.cells
CD4..naive.T.cells	3.02161	3.69844	0.000216932	1.68166	5.42921		CD4..naive.T.cells	4.02166	4.34691	1.38069e-05	2.14727	7.53223		CD4..naive.T.cells	2.06684	2.78438	0.00536298	1.23982	3.44553		Pericytes
CD8..naive.T.cells	1.04271	0.121451	0.903334	0.530906	2.04792		CD8..naive.T.cells	3.60624	3.53875	0.000402021	1.77225	7.3381		CD8..naive.T.cells	0.290036	-3.6609	0.000251335	0.149507	0.562657		Plasma.cells
cDC	2.35209	3.92543	8.65736e-05	1.53457	3.60512		cDC	3.74825	5.75037	8.90468e-09	2.38915	5.88048		cDC	0.440305	-3.37866	0.000728401	0.273586	0.708618		Preadipocytes
Class.switched.memory.B.cells	1.47675	1.49254	0.135556	0.885071	2.46397		Class.switched.memory.B.cells	1.95162	2.14583	0.0318865	1.05963	3.59448		Class.switched.memory.B.cells	1.29046	1.06833	0.285374	0.808299	2.06023		NK.CD57dim.cells
CLP	5.17858	7.3152	2.56997e-13	3.33313	8.04579		CLP	5.88976	7.33492	2.21858e-13	3.66708	9.45966		CLP	1.59768	2.90065	0.00372384	1.16411	2.19275		TFH
CMP	0.00453271	-7.61594	2.61779e-14	0.00113037	0.0181759		CMP	0.0315288	-5.4335	5.52599e-08	0.00906071	0.109711		CMP	0.266494	-3.18567	0.0014442	0.118126	0.601215
Erythrocytes	9.71818	11.9895	4.03419e-33	6.70102	14.0938		Erythrocytes	5.58428	9.18796	4.00349e-20	3.86923	8.05952		Erythrocytes	1.99459	4.61578	3.91615e-06	1.48775	2.67411
GMP	1.84714	1.90277	0.0570708	0.981724	3.47546		GMP	11.0747	7.58473	3.33177e-14	5.94932	20.6157		GMP	0.959353	-0.146118	0.883829	0.549849	1.67384
HSC	1.6386	1.88412	0.0595491	0.980316	2.73893		HSC	1.11637	0.383732	0.701177	0.636232	1.95886		HSC	0.88965	-0.466989	0.640508	0.544616	1.45328
ly.Endothelial.cells	2.29504	4.4705	7.80377e-06	1.59445	3.30346		ly.Endothelial.cells	2.44448	4.55954	5.12669e-06	1.66464	3.58965		ly.Endothelial.cells	2.29113	4.87176	1.10609e-06	1.64133	3.19816
Macrophages.M1	11.7601	9.89254	4.48488e-23	7.21665	19.164		Macrophages.M1	7.87887	8.586	9.00505e-18	4.9184	12.6213		Macrophages.M1	2.32717	4.77419	1.80432e-06	1.64526	3.29173
Macrophages.M0	11.1232	9.26269	1.99349e-20	6.68114	18.5187		Macrophages.M0	8.28265	8.04631	8.53299e-16	4.94899	13.8619		Macrophages.M0	2.4051	4.98187	6.2973e-07	1.7029	3.39687
Megakaryocytes	0.796058	-1.30378	0.192308	0.564983	1.12164		Megakaryocytes	0.643531	-2.77335	0.00554826	0.471284	0.878731		Megakaryocytes	1.24219	1.42959	0.152836	0.922691	1.67232
Melanocytes	7.30374	7.22778	4.9096e-13	4.25968	12.5231		Melanocytes	2.59637	3.29988	0.000967279	1.47317	4.57593		Melanocytes	2.61774	4.18962	2.79418e-05	1.66884	4.10618
MEP	2.50142	3.38853	0.000702686	1.47187	4.2511		MEP	3.77233	4.77331	1.81219e-06	2.187	6.50685		MEP	1.41875	1.74484	0.081012	0.957793	2.10154
MPP	12.2508	9.1887	3.97612e-20	7.1789	20.9061		MPP	9.60558	8.08128	6.40931e-16	5.5492	16.6271		MPP	1.18449	0.604599	0.545446	0.684167	2.05069
MSC	13.0582	9.04508	1.4955e-19	7.48314	22.7867		MSC	12.5119	8.51299	1.69507e-17	6.99335	22.3854		MSC	3.30331	5.99402	2.04719e-09	2.23491	4.88247
mv.Endothelial.cells	7.19489	5.99203	2.07232e-09	3.77308	13.7199		mv.Endothelial.cells	10.5655	7.49809	6.47526e-14	5.70492	19.5672		mv.Endothelial.cells	2.85834	4.51864	6.22386e-06	1.81248	4.50768
naive.B.cells	0.0691412	-7.60564	2.83498e-14	0.0347327	0.137637		naive.B.cells	0.244135	-3.65335	0.000258843	0.114578	0.520184		naive.B.cells	0.201466	-4.60891	4.04782e-06	0.101932	0.398193
Pericytes	7.43034	7.53063	5.04974e-14	4.40874	12.5228		Pericytes	6.86288	7.33344	2.24323e-13	4.10146	11.4835		Pericytes	3.64567	6.32702	2.49935e-10	2.44203	5.44255
Plasma.cells	81.555	12.4216	1.99411e-35	40.724	163.324		Plasma.cells	36.5037	10.2673	9.88883e-25	18.3695	72.5397		Plasma.cells	3.59848	4.90815	9.19392e-07	2.15797	6.00059
Platelets	0.485432	-1.69637	0.0898165	0.210612	1.11885		Platelets	0.105739	-4.22748	2.36324e-05	0.0373119	0.299657		Platelets	0.157088	-4.23147	2.32172e-05	0.0666508	0.370237
Preadipocytes	7.78086	8.08052	6.44913e-16	4.73048	12.7982		Preadipocytes	7.68545	7.82995	4.88074e-15	4.61288	12.8046		Preadipocytes	2.11781	4.09872	4.1545e-05	1.47928	3.03195
pro.B.cells	0.795751	-0.461833	0.644201	0.301778	2.09829		pro.B.cells	3.74943	2.73415	0.00625425	1.45385	9.66963		pro.B.cells	0.529073	-2.25053	0.0244156	0.303898	0.921093
Cytotoxic.cells	2.06702	4.37398	1.22001e-05	1.49293	2.86186		Cytotoxic.cells	1.83989	3.52433	0.000424552	1.3108	2.58255		Cytotoxic.cells	0.871786	-0.864315	0.387415	0.638675	1.18998
NK.CD56dim.cells	1.13399	0.551831	0.581064	0.72552	1.77244		NK.CD56dim.cells	0.740648	-1.21306	0.225107	0.455974	1.20305		NK.CD56dim.cells	0.863712	-0.708116	0.478873	0.575768	1.29566
NK.CD57dim.cells	4.15146	7.14179	9.21258e-13	2.80895	6.1356		NK.CD57dim.cells	3.09587	5.50569	3.67717e-08	2.07048	4.6291		NK.CD57dim.cells	2.31356	4.17245	3.0134e-05	1.56014	3.43082
T.helper.cells	1.09181	0.337734	0.735564	0.655803	1.81769		T.helper.cells	2.25766	2.97877	0.00289404	1.32117	3.85796		T.helper.cells	1.15878	0.756449	0.44938	0.790994	1.69758
Tcm	0.364035	-4.37039	1.24024e-05	0.231383	0.572737		Tcm	0.550362	-2.23539	0.0253917	0.326026	0.929062		Tcm	0.647691	-1.95683	0.0503674	0.419213	1.0007
Tem	0.157228	-6.62433	3.48824e-11	0.0909505	0.271804		Tem	0.687914	-1.34941	0.177206	0.399538	1.18443		Tem	0.707901	-1.60202	0.109151	0.463899	1.08024
TFH	0.024549	-9.15759	5.30669e-20	0.0111035	0.0542761		TFH	0.0939514	-6.16119	7.21995e-10	0.0442761	0.19936		TFH	0.293433	-4.18643	2.83374e-05	0.165277	0.520962
Th17.cells	2.22211	6.10291	1.04155e-09	1.7195	2.87165		Th17.cells	1.55187	3.47512	0.000510629	1.21119	1.98837		Th17.cells	1.1526	1.14817	0.250896	0.904466	1.4688
