# Supplementary material for: Novel Immune Infiltrating Cell Signature Based on Cell Pair Algorithm Is a Prognostic Marker in Cancer
Source: Front Immunol. 2021 Sep 14;12:694490. doi: 10.3389/fimmu.2021.694490 (PMC8476752; doi:10.3389/fimmu.2021.694490)
Supplement: Supplementary file 4 [file DataSheet_4.xlsx]

## Sheet: Sheet 1
Table S4. ICP score constructed in Xiangya cohort
sample	time	status	score	group
1	62.4667	0	0	low
2	25.2667	1	0	low
3	60.2667	0	1	low
4	29	1	1	low
5	55.1333	1	1	low
6	63.8	1	2	low
7	31.4667	1	2	low
8	59.5	1	2	low
9	60.0333	0	3	low
10	54.3667	1	3	low
11	32.1	1	4	low
12	27.9	1	6	low
13	62.6667	1	7	low
14	55.8667	0	7	low
15	29	1	8	low
16	56.0667	1	8	low
17	18.6333	1	8	low
18	29.7	1	9	low
19	26.8	1	12	low
20	57.9	0	13	low
21	22	1	14	high
22	18.7333	1	15	high
23	49.7	0	18	high
24	19.3	1	19	high
25	55.3667	1	20	high
26	18.5333	1	21	high
27	22	1	22	high
28	55.1667	0	24	high
29	23.2333	1	25	high
30	53.3333	1	27	high
31	22.8333	1	28	high
32	18.6	1	28	high
33	23.2333	1	30	high
34	22.5333	1	30	high
35	20.4667	1	30	high
36	27.4333	1	31	high
37	53.0667	1	31	high
38	24.6333	1	32	high
39	20.6667	1	32	high
40	23.7667	1	33	high
41	22.9333	1	33	high
42	59.5333	1	34	high
43	25.0667	1	34	high
44	22.8333	1	34	high
45	19.4667	1	34	high
46	28.3667	1	35	high
47	22.8333	1	35	high
48	18.6	1	35	high
