# Supplementary material for: Novel Immune Infiltrating Cell Signature Based on Cell Pair Algorithm Is a Prognostic Marker in Cancer
Source: Front Immunol. 2021 Sep 14;12:694490. doi: 10.3389/fimmu.2021.694490 (PMC8476752; doi:10.3389/fimmu.2021.694490)
Supplement: Supplementary file 6 [file DataSheet_6.csv]

Gene	Stat	Pvalue	adjPvalue	chr	start	end
CASZ1	24.5962517261787	7.06890987849729e-07	0.0163355438382194	chr1	10696666	10856733
C1orf127	24.5962517261787	7.06890987849729e-07	0.0163355438382194	chr1	11006530	11042094
TARDBP	24.5962517261787	7.06890987849729e-07	0.0163355438382194	chr1	11072679	11085549
MASP2	24.5962517261787	7.06890987849729e-07	0.0163355438382194	chr1	11086580	11107296
SRM	24.5962517261787	7.06890987849729e-07	0.0163355438382194	chr1	11114649	11120091
EXOSC10	24.5962517261787	7.06890987849729e-07	0.0163355438382194	chr1	11126676	11159938
ANGPTL7	24.5962517261787	7.06890987849729e-07	0.0163355438382194	chr1	11249346	11256038
UBIAD1	24.5962517261787	7.06890987849729e-07	0.0163355438382194	chr1	11333255	11348491
FBXO2	25.7768026565465	3.83267343026858e-07	0.00885692503000766	chr1	11708418	11714888
FBXO44	25.7768026565465	3.83267343026858e-07	0.00885692503000766	chr1	11714432	11723384
FBXO6	25.7768026565465	3.83267343026858e-07	0.00885692503000766	chr1	11724150	11734409
MAD2L2	25.7768026565465	3.83267343026858e-07	0.00885692503000766	chr1	11734537	11751678
AGTRAP	25.7768026565465	3.83267343026858e-07	0.00885692503000766	chr1	11796142	11810828
MTHFR	25.7768026565465	3.83267343026858e-07	0.00885692503000766	chr1	11845787	11866160
CLCN6	25.7768026565465	3.83267343026858e-07	0.00885692503000766	chr1	11866153	11903201
NPPA-AS1	25.7768026565465	3.83267343026858e-07	0.00885692503000766	chr1	11900376	11907674
NPPA	25.7768026565465	3.83267343026858e-07	0.00885692503000766	chr1	11905767	11907840
NPPB	25.7768026565465	3.83267343026858e-07	0.00885692503000766	chr1	11917521	11918992
KIAA2013	25.7768026565465	3.83267343026858e-07	0.00885692503000766	chr1	11979645	11986485
PLOD1	24.5962517261787	7.06890987849729e-07	0.0163355438382194	chr1	11994724	12035599
MFN2	24.5962517261787	7.06890987849729e-07	0.0163355438382194	chr1	12040238	12073572
MIIP	24.5962517261787	7.06890987849729e-07	0.0163355438382194	chr1	12079299	12092106
TNFRSF8	25.7768026565465	3.83267343026858e-07	0.00885692503000766	chr1	12123434	12204264
TNFRSF1B	25.7768026565465	3.83267343026858e-07	0.00885692503000766	chr1	12227060	12269277
MIR4632	26.9895820954644	2.04554990199151e-07	0.00472706126851218	chr1	12251762	12251839
VPS13D	25.7768026565465	3.83267343026858e-07	0.00885692503000766	chr1	12290113	12572098
DHRS3	25.7768026565465	3.83267343026858e-07	0.00885692503000766	chr1	12627939	12677820
AADACL4	25.7768026565465	3.83267343026858e-07	0.00885692503000766	chr1	12704566	12727097
AADACL3	25.7768026565465	3.83267343026858e-07	0.00885692503000766	chr1	12776118	12788726
C1orf158	25.7768026565465	3.83267343026858e-07	0.00885692503000766	chr1	12806163	12821102
HNRNPCL1	23.4474637681159	1.28371850158192e-06	0.0296654508530566	chr1	12907261	12908578
PRAMEF10	23.4474637681159	1.28371850158192e-06	0.0296654508530566	chr1	12952727	12958094
PRAMEF11	23.4474637681159	1.28371850158192e-06	0.0296654508530566	chr1	12884468	12891264
PRAMEF12	23.4474637681159	1.28371850158192e-06	0.0296654508530566	chr1	12834984	12838048
PRAMEF13	23.4474637681159	1.28371850158192e-06	0.0296654508530566	chr1	13447414	13452656
PRAMEF17	23.4474637681159	1.28371850158192e-06	0.0296654508530566	chr1	13716088	13719064
PRAMEF19	23.4474637681159	1.28371850158192e-06	0.0296654508530566	chr1	13474053	13698405
PRAMEF1	23.4474637681159	1.28371850158192e-06	0.0296654508530566	chr1	12851546	12856777
PRAMEF20	23.4474637681159	1.28371850158192e-06	0.0296654508530566	chr1	13516066	13747803
PRAMEF22	23.4474637681159	1.28371850158192e-06	0.0296654508530566	chr1	13035543	13038381
PRAMEF2	23.4474637681159	1.28371850158192e-06	0.0296654508530566	chr1	12916941	12921764
PRAMEF4	23.4474637681159	1.28371850158192e-06	0.0296654508530566	chr1	12939033	12946025
PRAMEF6	23.4474637681159	1.28371850158192e-06	0.0296654508530566	chr1	12998302	13007406
PRAMEF9	23.4474637681159	1.28371850158192e-06	0.0296654508530566	chr1	13421176	13648988
LRRC38	25.7768026565465	3.83267343026858e-07	0.00885692503000766	chr1	13801445	13840242
PDPN	25.7768026565465	3.83267343026858e-07	0.00885692503000766	chr1	13910252	13944452
PRDM2	25.7768026565465	3.83267343026858e-07	0.00885692503000766	chr1	14026735	14151574
KAZN	25.7768026565465	3.83267343026858e-07	0.00885692503000766	chr1	14925213	15444544
TMEM51	24.5962517261787	7.06890987849729e-07	0.0163355438382194	chr1	15479028	15546974
FHAD1	23.4474637681159	1.28371850158192e-06	0.0296654508530566	chr1	15573768	15726778
EFHD2	25.7768026565465	3.83267343026858e-07	0.00885692503000766	chr1	15736391	15756839
CTRC	25.7768026565465	3.83267343026858e-07	0.00885692503000766	chr1	15764938	15773153
CELA2A	25.7768026565465	3.83267343026858e-07	0.00885692503000766	chr1	15783223	15798586
CELA2B	25.7768026565465	3.83267343026858e-07	0.00885692503000766	chr1	15802596	15817895
CASP9	25.7768026565465	3.83267343026858e-07	0.00885692503000766	chr1	15817324	15851285
DNAJC16	25.7768026565465	3.83267343026858e-07	0.00885692503000766	chr1	15853352	15918874
AGMAT	25.7768026565465	3.83267343026858e-07	0.00885692503000766	chr1	15898194	15911605
DDI2	25.7768026565465	3.83267343026858e-07	0.00885692503000766	chr1	15943953	15987552
RSC1A1	26.9895820954644	2.04554990199151e-07	0.00472706126851218	chr1	15986364	15988217
PLEKHM2	26.9895820954644	2.04554990199151e-07	0.00472706126851218	chr1	16010827	16061264
SLC25A34	28.2350746268657	1.07439900409343e-07	0.00248282865855951	chr1	16062809	16067884
TMEM82	28.2350746268657	1.07439900409343e-07	0.00248282865855951	chr1	16068987	16074292
FBLIM1	28.2350746268657	1.07439900409343e-07	0.00248282865855951	chr1	16083154	16113084
UQCRHL	28.2350746268657	1.07439900409343e-07	0.00248282865855951	chr1	16133657	16134194
FLJ37453	28.2350746268657	1.07439900409343e-07	0.00248282865855951	chr1	16160710	16174642
SPEN	28.2350746268657	1.07439900409343e-07	0.00248282865855951	chr1	16174359	16266950
ZBTB17	28.2350746268657	1.07439900409343e-07	0.00248282865855951	chr1	16268364	16302627
HSPB7	28.2350746268657	1.07439900409343e-07	0.00248282865855951	chr1	16340523	16346089
CLCNKA	28.2350746268657	1.07439900409343e-07	0.00248282865855951	chr1	16345370	16360545
CLCNKB	28.2350746268657	1.07439900409343e-07	0.00248282865855951	chr1	16355621	16383821
FAM131C	28.2350746268657	1.07439900409343e-07	0.00248282865855951	chr1	16384264	16400127
EPHA2	28.2350746268657	1.07439900409343e-07	0.00248282865855951	chr1	16450832	16482582
ARHGEF19	28.2350746268657	1.07439900409343e-07	0.00248282865855951	chr1	16524599	16539104
FBXO42	28.2350746268657	1.07439900409343e-07	0.00248282865855951	chr1	16576559	16678948
SPATA21	28.2350746268657	1.07439900409343e-07	0.00248282865855951	chr1	16722176	16763919
NECAP2	28.2350746268657	1.07439900409343e-07	0.00248282865855951	chr1	16767167	16786584
CROCCP3	28.2350746268657	1.07439900409343e-07	0.00248282865855951	chr1	16793931	16819196
ATP13A2	28.2350746268657	1.07439900409343e-07	0.00248282865855951	chr1	17312453	17338423
CROCCP2	28.2350746268657	1.07439900409343e-07	0.00248282865855951	chr1	16944751	16971178
CROCC	28.2350746268657	1.07439900409343e-07	0.00248282865855951	chr1	17066768	17299474
ESPNP	28.2350746268657	1.07439900409343e-07	0.00248282865855951	chr1	17017713	17046652
MFAP2	28.2350746268657	1.07439900409343e-07	0.00248282865855951	chr1	17300999	17308081
MST1P2	28.2350746268657	1.07439900409343e-07	0.00248282865855951	chr1	16972069	16976915
NBPF1	28.2350746268657	1.07439900409343e-07	0.00248282865855951	chr1	16888922	16940100
SDHB	28.2350746268657	1.07439900409343e-07	0.00248282865855951	chr1	17345225	17380665
PADI2	28.2350746268657	1.07439900409343e-07	0.00248282865855951	chr1	17393256	17445948
PADI1	28.2350746268657	1.07439900409343e-07	0.00248282865855951	chr1	17531621	17572501
PADI3	29.5137844611529	5.55204255943988e-08	0.00128302151506096	chr1	17575593	17610727
PADI4	28.2350746268657	1.07439900409343e-07	0.00248282865855951	chr1	17634690	17690495
PADI6	28.2350746268657	1.07439900409343e-07	0.00248282865855951	chr1	17698741	17728195
RCC2	26.9895820954644	2.04554990199151e-07	0.00472706126851218	chr1	17733251	17766250
ARHGEF10L	26.9895820954644	2.04554990199151e-07	0.00472706126851218	chr1	17846827	18024370
ACTL8	29.5137844611529	5.55204255943988e-08	0.00128302151506096	chr1	18081808	18153558
IGSF21	29.5137844611529	5.55204255943988e-08	0.00128302151506096	chr1	18434240	18704977
KLHDC7A	28.2350746268657	1.07439900409343e-07	0.00248282865855951	chr1	18807424	18812480
PAX7	26.9895820954644	2.04554990199151e-07	0.00472706126851218	chr1	18957500	19075360
TAS1R2	26.9895820954644	2.04554990199151e-07	0.00472706126851218	chr1	19166093	19186155
ALDH4A1	28.2350746268657	1.07439900409343e-07	0.00248282865855951	chr1	19197924	19229293
MIR4695	28.2350746268657	1.07439900409343e-07	0.00248282865855951	chr1	19209696	19209769
IFFO2	28.2350746268657	1.07439900409343e-07	0.00248282865855951	chr1	19230774	19282826
UBR4	26.9895820954644	2.04554990199151e-07	0.00472706126851218	chr1	19401000	19536746
MRTO4	29.5137844611529	5.55204255943988e-08	0.00128302151506096	chr1	19578075	19586622
AKR7L	29.5137844611529	5.55204255943988e-08	0.00128302151506096	chr1	19592476	19600568
AKR7A3	29.5137844611529	5.55204255943988e-08	0.00128302151506096	chr1	19609057	19615280
LOC100506730	29.5137844611529	5.55204255943988e-08	0.00128302151506096	chr1	19619741	19622230
AKR7A2	29.5137844611529	5.55204255943988e-08	0.00128302151506096	chr1	19629202	19638640
CAPZB	29.5137844611529	5.55204255943988e-08	0.00128302151506096	chr1	19665267	19812066
NBL1	29.5137844611529	5.55204255943988e-08	0.00128302151506096	chr1	19969723	19984949
HTR6	29.5137844611529	5.55204255943988e-08	0.00128302151506096	chr1	19991780	20006055
TMCO4	26.9895820954644	2.04554990199151e-07	0.00472706126851218	chr1	20008706	20126758
RNF186	26.9895820954644	2.04554990199151e-07	0.00472706126851218	chr1	20140522	20141771
OTUD3	25.7768026565465	3.83267343026858e-07	0.00885692503000766	chr1	20208888	20239437
PLA2G2E	25.7768026565465	3.83267343026858e-07	0.00885692503000766	chr1	20246800	20250110
PLA2G2A	25.7768026565465	3.83267343026858e-07	0.00885692503000766	chr1	20301924	20306932
PLA2G5	25.7768026565465	3.83267343026858e-07	0.00885692503000766	chr1	20354672	20418394
PLA2G2D	25.7768026565465	3.83267343026858e-07	0.00885692503000766	chr1	20439143	20446059
PLA2G2F	25.7768026565465	3.83267343026858e-07	0.00885692503000766	chr1	20465823	20476879
PLA2G2C	25.7768026565465	3.83267343026858e-07	0.00885692503000766	chr1	20490484	20501687
UBXN10	25.7768026565465	3.83267343026858e-07	0.00885692503000766	chr1	20512578	20519942
VWA5B1	24.5962517261787	7.06890987849729e-07	0.0163355438382194	chr1	20617412	20681387
CAMK2N1	24.5962517261787	7.06890987849729e-07	0.0163355438382194	chr1	20808884	20812728
MUL1	24.5962517261787	7.06890987849729e-07	0.0163355438382194	chr1	20825941	20834674
FAM43B	24.5962517261787	7.06890987849729e-07	0.0163355438382194	chr1	20878932	20881513
CDA	24.5962517261787	7.06890987849729e-07	0.0163355438382194	chr1	20915444	20945400
PINK1	24.5962517261787	7.06890987849729e-07	0.0163355438382194	chr1	20959948	20978004
DDOST	24.5962517261787	7.06890987849729e-07	0.0163355438382194	chr1	20978260	20988037
KIF17	24.5962517261787	7.06890987849729e-07	0.0163355438382194	chr1	20990507	21044317
SH2D5	25.7768026565465	3.83267343026858e-07	0.00885692503000766	chr1	21046225	21059330
HP1BP3	25.7768026565465	3.83267343026858e-07	0.00885692503000766	chr1	21069171	21113799
EIF4G3	25.7768026565465	3.83267343026858e-07	0.00885692503000766	chr1	21132785	21503381
ECE1	25.7768026565465	3.83267343026858e-07	0.00885692503000766	chr1	21543740	21672034
NBPF3	25.7768026565465	3.83267343026858e-07	0.00885692503000766	chr1	21766583	21811393
ALPL	24.5962517261787	7.06890987849729e-07	0.0163355438382194	chr1	21835858	21904905
RAP1GAP	24.5962517261787	7.06890987849729e-07	0.0163355438382194	chr1	21922708	21995856
USP48	24.5962517261787	7.06890987849729e-07	0.0163355438382194	chr1	22004792	22109688
LDLRAD2	25.7768026565465	3.83267343026858e-07	0.00885692503000766	chr1	22138758	22151714
HSPG2	25.7768026565465	3.83267343026858e-07	0.00885692503000766	chr1	22148737	22263750
CELA3B	25.7768026565465	3.83267343026858e-07	0.00885692503000766	chr1	22303418	22333141
CELA3A	25.7768026565465	3.83267343026858e-07	0.00885692503000766	chr1	22328149	22339035
LINC00339	25.7768026565465	3.83267343026858e-07	0.00885692503000766	chr1	22351707	22357715
CDC42	25.7768026565465	3.83267343026858e-07	0.00885692503000766	chr1	22379120	22419436
WNT4	25.7768026565465	3.83267343026858e-07	0.00885692503000766	chr1	22443798	22470385
ZBTB40	24.5962517261787	7.06890987849729e-07	0.0163355438382194	chr1	22778344	22857650
EPHA8	23.4474637681159	1.28371850158192e-06	0.0296654508530566	chr1	22890004	22930087
C1QA	24.5962517261787	7.06890987849729e-07	0.0163355438382194	chr1	22963118	22966175
C1QC	24.5962517261787	7.06890987849729e-07	0.0163355438382194	chr1	22970118	22974603
C1QB	24.5962517261787	7.06890987849729e-07	0.0163355438382194	chr1	22979682	22988029
EPHB2	26.8830933122904	2.16141391397497e-07	0.00499481141380476	chr1	23037331	23241823
MIR4684	25.7768026565465	3.83267343026858e-07	0.00885692503000766	chr1	23046010	23046091
MIR4253	26.9895820954644	2.04554990199151e-07	0.00472706126851218	chr1	23189652	23189719
KDM1A	25.8832168942521	3.62709024693557e-07	0.00838184285164341	chr1	23345941	23410184
MIR3115	27.1055416318574	1.92644911851915e-07	0.0044518312679859	chr1	23370798	23370865
LUZP1	28.2350746268657	1.07439900409343e-07	0.00248282865855951	chr1	23410516	23504301
HTR1D	28.2350746268657	1.07439900409343e-07	0.00248282865855951	chr1	23518388	23521222
HNRNPR	27.1055416318574	1.92644911851915e-07	0.0044518312679859	chr1	23636276	23670853
ZNF436	25.8832168942521	3.62709024693557e-07	0.00838184285164341	chr1	23685941	23696357
TCEA3	24.6936819172113	6.72041243848747e-07	0.0155302011041007	chr1	23707555	23751261
ASAP3	24.6936819172113	6.72041243848747e-07	0.0155302011041007	chr1	23755056	23811057
E2F2	23.5364484503479	1.22569668245734e-06	0.0283246246349067	chr1	23832920	23857712
ID3	24.6936819172113	6.72041243848747e-07	0.0155302011041007	chr1	23884421	23886285
MDS2	25.8832168942521	3.62709024693557e-07	0.00838184285164341	chr1	23907985	23967056
RPL11	25.8832168942521	3.62709024693557e-07	0.00838184285164341	chr1	24018269	24022915
PITHD1	27.1055416318574	1.92644911851915e-07	0.0044518312679859	chr1	24104876	24114722
LYPLA2	27.1055416318574	1.92644911851915e-07	0.0044518312679859	chr1	24117646	24122029
GALE	27.1055416318574	1.92644911851915e-07	0.0044518312679859	chr1	24122089	24127294
HMGCL	27.1055416318574	1.92644911851915e-07	0.0044518312679859	chr1	24128367	24165110
FUCA1	27.1055416318574	1.92644911851915e-07	0.0044518312679859	chr1	24171572	24194859
CNR2	28.3611642743222	1.00664586531586e-07	0.00232625793015842	chr1	24200460	24239817
MIR378F	28.3611642743222	1.00664586531586e-07	0.00232625793015842	chr1	24255560	24255637
PNRC2	28.3611642743222	1.00664586531586e-07	0.00232625793015842	chr1	24286301	24289949
MYOM3	28.3611642743222	1.00664586531586e-07	0.00232625793015842	chr1	24382531	24438665
IL22RA1	29.6506134846729	5.17362534159018e-08	0.00119557308018807	chr1	24446261	24469775
GRHL3	29.6506134846729	5.17362534159018e-08	0.00119557308018807	chr1	24645812	24690970
NIPAL3	29.6506134846729	5.17362534159018e-08	0.00119557308018807	chr1	24742245	24799473
RCAN3AS	30.9744391025641	2.6144908155628e-08	0.000604182682568407	chr1	24822823	24828850
RCAN3	30.9744391025641	2.6144908155628e-08	0.000604182682568407	chr1	24828841	24863510
SRRM1	28.3611642743222	1.00664586531586e-07	0.00232625793015842	chr1	24969594	24999772
CLIC4	28.3611642743222	1.00664586531586e-07	0.00232625793015842	chr1	25071760	25170815
RUNX3	29.6506134846729	5.17362534159018e-08	0.00119557308018807	chr1	25226002	25291612
SYF2	28.3611642743222	1.00664586531586e-07	0.00232625793015842	chr1	25548767	25559013
RHD	28.3611642743222	1.00664586531586e-07	0.00232625793015842	chr1	25598981	25656936
TMEM50A	28.3611642743222	1.00664586531586e-07	0.00232625793015842	chr1	25664789	25688852
RHCE	28.3611642743222	1.00664586531586e-07	0.00232625793015842	chr1	25688740	25756683
LDLRAP1	28.3611642743222	1.00664586531586e-07	0.00232625793015842	chr1	25870076	25895377
MAN1C1	28.3611642743222	1.00664586531586e-07	0.00232625793015842	chr1	25943959	26111258
LOC646471	29.6506134846729	5.17362534159018e-08	0.00119557308018807	chr1	26146445	26150097
PAQR7	29.6506134846729	5.17362534159018e-08	0.00119557308018807	chr1	26187975	26197744
STMN1	29.6506134846729	5.17362534159018e-08	0.00119557308018807	chr1	26210677	26233368
MIR3917	29.6506134846729	5.17362534159018e-08	0.00119557308018807	chr1	26232853	26232945
PAFAH2	28.3611642743222	1.00664586531586e-07	0.00232625793015842	chr1	26286258	26324648
EXTL1	28.3611642743222	1.00664586531586e-07	0.00232625793015842	chr1	26348271	26362954
SLC30A2	28.3611642743222	1.00664586531586e-07	0.00232625793015842	chr1	26364514	26372604
TRIM63	28.3611642743222	1.00664586531586e-07	0.00232625793015842	chr1	26377796	26394125
PDIK1L	28.3611642743222	1.00664586531586e-07	0.00232625793015842	chr1	26437656	26452039
FAM110D	28.3611642743222	1.00664586531586e-07	0.00232625793015842	chr1	26485511	26489119
CNKSR1	28.3611642743222	1.00664586531586e-07	0.00232625793015842	chr1	26503981	26516375
ZNF593	28.3611642743222	1.00664586531586e-07	0.00232625793015842	chr1	26496388	26497364
CATSPER4	28.3611642743222	1.00664586531586e-07	0.00232625793015842	chr1	26517119	26529033
CEP85	28.3611642743222	1.00664586531586e-07	0.00232625793015842	chr1	26560693	26605299
SH3BGRL3	28.3611642743222	1.00664586531586e-07	0.00232625793015842	chr1	26606213	26608013
UBXN11	28.3611642743222	1.00664586531586e-07	0.00232625793015842	chr1	26608773	26644756
CD52	29.6506134846729	5.17362534159018e-08	0.00119557308018807	chr1	26644411	26647014
ZNF683	29.6506134846729	5.17362534159018e-08	0.00119557308018807	chr1	26688125	26699266
LIN28A	29.6506134846729	5.17362534159018e-08	0.00119557308018807	chr1	26737269	26756219
DHDDS	28.3611642743222	1.00664586531586e-07	0.00232625793015842	chr1	26758773	26797795
HMGN2	29.6506134846729	5.17362534159018e-08	0.00119557308018807	chr1	26798902	26803133
RPS6KA1	28.3611642743222	1.00664586531586e-07	0.00232625793015842	chr1	26856249	26901520
MIR1976	28.3611642743222	1.00664586531586e-07	0.00232625793015842	chr1	26881033	26881084
ARID1A	27.1055416318574	1.92644911851915e-07	0.0044518312679859	chr1	27022522	27108601
PIGV	27.1055416318574	1.92644911851915e-07	0.0044518312679859	chr1	27114454	27124894
ZDHHC18	25.8832168942521	3.62709024693557e-07	0.00838184285164341	chr1	27153201	27182211
SFN	27.1055416318574	1.92644911851915e-07	0.0044518312679859	chr1	27189633	27190947
GPN2	27.1055416318574	1.92644911851915e-07	0.0044518312679859	chr1	27205873	27216869
GPATCH3	27.1055416318574	1.92644911851915e-07	0.0044518312679859	chr1	27216979	27226962
NR0B2	27.1055416318574	1.92644911851915e-07	0.0044518312679859	chr1	27237975	27240567
NUDC	27.1055416318574	1.92644911851915e-07	0.0044518312679859	chr1	27248213	27273362
TRNP1	27.1055416318574	1.92644911851915e-07	0.0044518312679859	chr1	27320195	27327377
SLC9A1	24.6936819172113	6.72041243848747e-07	0.0155302011041007	chr1	27425300	27481621
WDTC1	25.8832168942521	3.62709024693557e-07	0.00838184285164341	chr1	27561007	27635124
TMEM222	25.8832168942521	3.62709024693557e-07	0.00838184285164341	chr1	27648636	27662891
SYTL1	25.8832168942521	3.62709024693557e-07	0.00838184285164341	chr1	27668483	27680423
MAP3K6	25.8832168942521	3.62709024693557e-07	0.00838184285164341	chr1	27681670	27693337
FCN3	25.8832168942521	3.62709024693557e-07	0.00838184285164341	chr1	27695601	27701315
CD164L2	25.8832168942521	3.62709024693557e-07	0.00838184285164341	chr1	27705596	27709805
GPR3	28.3611642743222	1.00664586531586e-07	0.00232625793015842	chr1	27719148	27722317
WASF2	28.3611642743222	1.00664586531586e-07	0.00232625793015842	chr1	27730734	27816678
AHDC1	28.3611642743222	1.00664586531586e-07	0.00232625793015842	chr1	27860756	27930361
FGR	28.3611642743222	1.00664586531586e-07	0.00232625793015842	chr1	27938801	27961727
IFI6	28.3611642743222	1.00664586531586e-07	0.00232625793015842	chr1	27992572	27998724
FAM76A	27.2312057871388	1.80521377303069e-07	0.00417166850809662	chr1	28052490	28089423
STX12	28.497516025641	9.38187747633636e-08	0.00216805806600657	chr1	28099694	28150963
PPP1R8	29.798288950476	4.79414913777277e-08	0.00110787992424791	chr1	28157252	28178183
SCARNA1	29.798288950476	4.79414913777277e-08	0.00110787992424791	chr1	28160912	28161077
RPA2	28.497516025641	9.38187747633636e-08	0.00216805806600657	chr1	28218049	28241236
SMPDL3B	28.497516025641	9.38187747633636e-08	0.00216805806600657	chr1	28261504	28285663
XKR8	28.497516025641	9.38187747633636e-08	0.00216805806600657	chr1	28286504	28294604
EYA3	28.497516025641	9.38187747633636e-08	0.00216805806600657	chr1	28296855	28415148
PTAFR	28.497516025641	9.38187747633636e-08	0.00216805806600657	chr1	28473677	28520447
DNAJC8	28.497516025641	9.38187747633636e-08	0.00216805806600657	chr1	28526790	28559542
SESN2	28.497516025641	9.38187747633636e-08	0.00216805806600657	chr1	28585963	28609002
MED18	29.798288950476	4.79414913777277e-08	0.00110787992424791	chr1	28655513	28662478
PHACTR4	27.2312057871388	1.80521377303069e-07	0.00417166850809662	chr1	28696093	28826881
RCC1	28.497516025641	9.38187747633636e-08	0.00216805806600657	chr1	28832455	28865708
SNHG3	28.497516025641	9.38187747633636e-08	0.00216805806600657	chr1	28832455	28837404
TRNAU1AP	28.497516025641	9.38187747633636e-08	0.00216805806600657	chr1	28879529	28905057
SNHG12	28.497516025641	9.38187747633636e-08	0.00216805806600657	chr1	28905050	28908383
SNORA16A	28.497516025641	9.38187747633636e-08	0.00216805806600657	chr1	28907432	28907565
SNORA44	28.497516025641	9.38187747633636e-08	0.00216805806600657	chr1	28906893	28907024
SNORA61	28.497516025641	9.38187747633636e-08	0.00216805806600657	chr1	28906276	28906405
SNORD99	28.497516025641	9.38187747633636e-08	0.00216805806600657	chr1	28905255	28905334
RAB42	28.497516025641	9.38187747633636e-08	0.00216805806600657	chr1	28918712	28921088
TAF12	28.497516025641	9.38187747633636e-08	0.00216805806600657	chr1	28929609	28969604
RNU11	28.497516025641	9.38187747633636e-08	0.00216805806600657	chr1	28975112	28975246
GMEB1	29.798288950476	4.79414913777277e-08	0.00110787992424791	chr1	28995240	29042115
YTHDF2	29.798288950476	4.79414913777277e-08	0.00110787992424791	chr1	29063133	29096287
OPRD1	31.1341011597938	2.40803593838563e-08	0.000556473025001535	chr1	29138654	29190208
EPB41	31.1341011597938	2.40803593838563e-08	0.000556473025001535	chr1	29213603	29446558
TMEM200B	31.1341011597938	2.40803593838563e-08	0.000556473025001535	chr1	29445937	29450421
SRSF4	31.1341011597938	2.40803593838563e-08	0.000556473025001535	chr1	29474250	29508637
MECR	31.1341011597938	2.40803593838563e-08	0.000556473025001535	chr1	29519385	29557454
PTPRU	32.5055521905916	1.18852493566894e-08	0.000274656227383735	chr1	29563028	29653325
MATN1	28.6444104381443	8.69646521729118e-08	0.00200966614706382	chr1	31184124	31196432
LAPTM5	28.6444104381443	8.69646521729118e-08	0.00200966614706382	chr1	31205315	31230683
MIR4420	28.6444104381443	8.69646521729118e-08	0.00200966614706382	chr1	31212003	31212079
SDC3	28.6444104381443	8.69646521729118e-08	0.00200966614706382	chr1	31342313	31381480
PUM1	28.6444104381443	8.69646521729118e-08	0.00200966614706382	chr1	31404353	31538763
SNORD103A	28.6444104381443	8.69646521729118e-08	0.00200966614706382	chr1	31408536	31422052
NKAIN1	28.6444104381443	8.69646521729118e-08	0.00200966614706382	chr1	31652592	31712734
SNRNP40	29.798288950476	4.79414913777277e-08	0.00110787992424791	chr1	31732415	31769644
ZCCHC17	28.497516025641	9.38187747633636e-08	0.00216805806600657	chr1	31769842	31837780
FABP3	29.798288950476	4.79414913777277e-08	0.00110787992424791	chr1	31838100	31845923
SERINC2	29.798288950476	4.79414913777277e-08	0.00110787992424791	chr1	31882412	31907527
TINAGL1	31.1341011597938	2.40803593838563e-08	0.000556473025001535	chr1	32042086	32053287
HCRTR1	31.1341011597938	2.40803593838563e-08	0.000556473025001535	chr1	32083301	32098119
PEF1	31.1341011597938	2.40803593838563e-08	0.000556473025001535	chr1	32095463	32110838
COL16A1	32.5055521905916	1.18852493566894e-08	0.000274656227383735	chr1	32117848	32169768
MIR4254	32.5055521905916	1.18852493566894e-08	0.000274656227383735	chr1	32224261	32224336
SPOCD1	31.1341011597938	2.40803593838563e-08	0.000556473025001535	chr1	32256025	32281580
PTP4A2	28.497516025641	9.38187747633636e-08	0.00216805806600657	chr1	32372022	32403988
KHDRBS1	28.497516025641	9.38187747633636e-08	0.00216805806600657	chr1	32479295	32526460
TMEM39B	28.497516025641	9.38187747633636e-08	0.00216805806600657	chr1	32538503	32568467
KPNA6	29.798288950476	4.79414913777277e-08	0.00110787992424791	chr1	32573644	32642168
TXLNA	29.798288950476	4.79414913777277e-08	0.00110787992424791	chr1	32645345	32663886
CCDC28B	31.1341011597938	2.40803593838563e-08	0.000556473025001535	chr1	32666202	32670991
IQCC	31.1341011597938	2.40803593838563e-08	0.000556473025001535	chr1	32671236	32674288
DCDC2B	31.1341011597938	2.40803593838563e-08	0.000556473025001535	chr1	32674695	32681797
TMEM234	31.1341011597938	2.40803593838563e-08	0.000556473025001535	chr1	32680078	32687926
EIF3I	31.1341011597938	2.40803593838563e-08	0.000556473025001535	chr1	32687185	32697205
MTMR9LP	31.1341011597938	2.40803593838563e-08	0.000556473025001535	chr1	32697261	32707311
FAM167B	31.1341011597938	2.40803593838563e-08	0.000556473025001535	chr1	32712818	32714461
LCK	29.798288950476	4.79414913777277e-08	0.00110787992424791	chr1	32716840	32751766
HDAC1	29.798288950476	4.79414913777277e-08	0.00110787992424791	chr1	32757708	32799224
MARCKSL1	31.1341011597938	2.40803593838563e-08	0.000556473025001535	chr1	32799430	32801840
BSDC1	31.1341011597938	2.40803593838563e-08	0.000556473025001535	chr1	32830705	32860062
TSSK3	31.1341011597938	2.40803593838563e-08	0.000556473025001535	chr1	32827862	32829924
ZBTB8B	31.1341011597938	2.40803593838563e-08	0.000556473025001535	chr1	32930658	32953459
ZBTB8A	29.9571168988492	4.41707671555586e-08	0.0010207422581978	chr1	32930658	33071542
ZBTB8OS	29.9571168988492	4.41707671555586e-08	0.0010207422581978	chr1	33065773	33116185
RBBP4	29.9571168988492	4.41707671555586e-08	0.0010207422581978	chr1	33116749	33151812
SYNC	29.9571168988492	4.41707671555586e-08	0.0010207422581978	chr1	33145507	33168361
KIAA1522	29.9571168988492	4.41707671555586e-08	0.0010207422581978	chr1	33207512	33240571
S100PBP	28.6444104381443	8.69646521729118e-08	0.00200966614706382	chr1	33283043	33324480
FNDC5	28.6444104381443	8.69646521729118e-08	0.00200966614706382	chr1	33327869	33338082
HPCA	28.6444104381443	8.69646521729118e-08	0.00200966614706382	chr1	33352098	33360247
TMEM54	28.6444104381443	8.69646521729118e-08	0.00200966614706382	chr1	33360196	33366953
RNF19B	28.6444104381443	8.69646521729118e-08	0.00200966614706382	chr1	33402050	33430286
AK2	29.9571168988492	4.41707671555586e-08	0.0010207422581978	chr1	33473541	33502512
TRIM62	29.9571168988492	4.41707671555586e-08	0.0010207422581978	chr1	33611003	33647671
ZNF362	29.9571168988492	4.41707671555586e-08	0.0010207422581978	chr1	33722174	33766320
PHC2	28.6444104381443	8.69646521729118e-08	0.00200966614706382	chr1	33789224	33896615
MIR3605	28.6444104381443	8.69646521729118e-08	0.00200966614706382	chr1	33797994	33798093
ZSCAN20	29.9571168988492	4.41707671555586e-08	0.0010207422581978	chr1	33938232	33961995
CSMD2	29.9571168988492	4.41707671555586e-08	0.0010207422581978	chr1	33979609	34631443
HMGB4	29.9571168988492	4.41707671555586e-08	0.0010207422581978	chr1	34326076	34330392
C1orf94	29.9571168988492	4.41707671555586e-08	0.0010207422581978	chr1	34632624	34684731
GJB4	31.1341011597938	2.40803593838563e-08	0.000556473025001535	chr1	35225342	35229325
GJB5	31.1341011597938	2.40803593838563e-08	0.000556473025001535	chr1	35220648	35224113
GJB3	31.1341011597938	2.40803593838563e-08	0.000556473025001535	chr1	35246790	35251967
GJA4	31.1341011597938	2.40803593838563e-08	0.000556473025001535	chr1	35258171	35261348
DLGAP3	31.1341011597938	2.40803593838563e-08	0.000556473025001535	chr1	35331037	35370984
LOC653160	31.1341011597938	2.40803593838563e-08	0.000556473025001535	chr1	35441300	35450948
ZMYM6	31.1341011597938	2.40803593838563e-08	0.000556473025001535	chr1	35449368	35497569
ZMYM1	29.9571168988492	4.41707671555586e-08	0.0010207422581978	chr1	35544972	35581455
SFPQ	29.9571168988492	4.41707671555586e-08	0.0010207422581978	chr1	35649201	35658743
ZMYM4	28.6444104381443	8.69646521729118e-08	0.00200966614706382	chr1	35734568	35887545
KIAA0319L	28.6444104381443	8.69646521729118e-08	0.00200966614706382	chr1	35899091	36023551
NCDN	28.6444104381443	8.69646521729118e-08	0.00200966614706382	chr1	36023393	36032380
TFAP2E	28.6444104381443	8.69646521729118e-08	0.00200966614706382	chr1	36038971	36060927
PSMB2	28.6444104381443	8.69646521729118e-08	0.00200966614706382	chr1	36035413	36107445
C1orf216	28.6444104381443	8.69646521729118e-08	0.00200966614706382	chr1	36179477	36184790
CLSPN	28.6444104381443	8.69646521729118e-08	0.00200966614706382	chr1	36197713	36235551
ADPRHL2	28.6444104381443	8.69646521729118e-08	0.00200966614706382	chr1	36554453	36559533
TEKT2	28.6444104381443	8.69646521729118e-08	0.00200966614706382	chr1	36549676	36553876
COL8A2	28.6444104381443	8.69646521729118e-08	0.00200966614706382	chr1	36560844	36565850
TRAPPC3	28.6444104381443	8.69646521729118e-08	0.00200966614706382	chr1	36602170	36621654
MAP7D1	28.6444104381443	8.69646521729118e-08	0.00200966614706382	chr1	36621803	36646441
THRAP3	28.6444104381443	8.69646521729118e-08	0.00200966614706382	chr1	36690017	36770957
SH3D21	28.6444104381443	8.69646521729118e-08	0.00200966614706382	chr1	36771994	36790484
STK40	28.6444104381443	8.69646521729118e-08	0.00200966614706382	chr1	36805225	36851485
LSM10	28.6444104381443	8.69646521729118e-08	0.00200966614706382	chr1	36859031	36863493
OSCP1	28.6444104381443	8.69646521729118e-08	0.00200966614706382	chr1	36883507	36916086
MRPS15	28.6444104381443	8.69646521729118e-08	0.00200966614706382	chr1	36921362	36930040
CSF3R	28.6444104381443	8.69646521729118e-08	0.00200966614706382	chr1	36931644	36948915
GRIK3	28.6444104381443	8.69646521729118e-08	0.00200966614706382	chr1	37261128	37499844
MIR4255	28.6444104381443	8.69646521729118e-08	0.00200966614706382	chr1	37627164	37627235
ZC3H12A	29.9571168988492	4.41707671555586e-08	0.0010207422581978	chr1	37940119	37949978
MEAF6	29.9571168988492	4.41707671555586e-08	0.0010207422581978	chr1	37955561	37980420
SNIP1	29.9571168988492	4.41707671555586e-08	0.0010207422581978	chr1	38000050	38019945
DNALI1	29.9571168988492	4.41707671555586e-08	0.0010207422581978	chr1	38022520	38032458
GNL2	29.9571168988492	4.41707671555586e-08	0.0010207422581978	chr1	38032413	38061586
RSPO1	29.9571168988492	4.41707671555586e-08	0.0010207422581978	chr1	38076951	38100595
C1orf109	29.9571168988492	4.41707671555586e-08	0.0010207422581978	chr1	38147242	38157888
CDCA8	29.9571168988492	4.41707671555586e-08	0.0010207422581978	chr1	38158073	38175391
EPHA10	29.9571168988492	4.41707671555586e-08	0.0010207422581978	chr1	38179553	38230824
MANEAL	31.3055555555556	2.20447907487723e-08	0.000509433069413379	chr1	38259774	38267278
YRDC	31.3055555555556	2.20447907487723e-08	0.000509433069413379	chr1	38268614	38273865
C1orf122	31.3055555555556	2.20447907487723e-08	0.000509433069413379	chr1	38273473	38275126
MTF1	31.3055555555556	2.20447907487723e-08	0.000509433069413379	chr1	38275239	38325292
INPP5B	31.3055555555556	2.20447907487723e-08	0.000509433069413379	chr1	38326369	38412729
SF3A3	31.3055555555556	2.20447907487723e-08	0.000509433069413379	chr1	38422652	38455761
FHL3	31.3055555555556	2.20447907487723e-08	0.000509433069413379	chr1	38462442	38471187
POU3F1	31.3055555555556	2.20447907487723e-08	0.000509433069413379	chr1	38509523	38512450
MIR3659	31.3055555555556	2.20447907487723e-08	0.000509433069413379	chr1	38554903	38555001
RRAGC	32.6903553299492	1.08072141974842e-08	0.000249743912889662	chr1	39303869	39340166
GJA9-MYCBP	32.6903553299492	1.08072141974842e-08	0.000249743912889662	chr1	39328162	39347298
MYCBP	32.6903553299492	1.08072141974842e-08	0.000249743912889662	chr1	39328162	39339050
RHBDL2	32.6903553299492	1.08072141974842e-08	0.000249743912889662	chr1	39351479	39407456
AKIRIN1	32.6903553299492	1.08072141974842e-08	0.000249743912889662	chr1	39456916	39471737
NDUFS5	32.6903553299492	1.08072141974842e-08	0.000249743912889662	chr1	39491967	39500308
MACF1	32.6903553299492	1.08072141974842e-08	0.000249743912889662	chr1	39547089	39952810
KIAA0754	32.6903553299492	1.08072141974842e-08	0.000249743912889662	chr1	39875176	39882154
BMP8A	32.6903553299492	1.08072141974842e-08	0.000249743912889662	chr1	39957318	39995541
PPIEL	32.6903553299492	1.08072141974842e-08	0.000249743912889662	chr1	39987952	40025370
PABPC4	32.6903553299492	1.08072141974842e-08	0.000249743912889662	chr1	40026485	40042521
SNORA55	32.6903553299492	1.08072141974842e-08	0.000249743912889662	chr1	40033046	40033182
HEYL	32.6903553299492	1.08072141974842e-08	0.000249743912889662	chr1	40089103	40105348
NT5C1A	32.6903553299492	1.08072141974842e-08	0.000249743912889662	chr1	40124793	40137710
HPCAL4	32.6903553299492	1.08072141974842e-08	0.000249743912889662	chr1	40144645	40157089
PPIE	32.6903553299492	1.08072141974842e-08	0.000249743912889662	chr1	40204517	40229586
BMP8B	32.6903553299492	1.08072141974842e-08	0.000249743912889662	chr1	40223903	40254533
OXCT2	34.1121700879765	5.2024868939971e-09	0.000120224269633379	chr1	40235197	40237020
TRIT1	34.1121700879765	5.2024868939971e-09	0.000120224269633379	chr1	40306706	40349177
MFSD2A	34.1121700879765	5.2024868939971e-09	0.000120224269633379	chr1	40420784	40435628
CAP1	34.1121700879765	5.2024868939971e-09	0.000120224269633379	chr1	40506255	40538321
PPT1	34.1121700879765	5.2024868939971e-09	0.000120224269633379	chr1	40538382	40563142
RLF	34.1121700879765	5.2024868939971e-09	0.000120224269633379	chr1	40627041	40706593
TMCO2	34.1121700879765	5.2024868939971e-09	0.000120224269633379	chr1	40713573	40717365
ZMPSTE24	34.1121700879765	5.2024868939971e-09	0.000120224269633379	chr1	40723722	40759856
COL9A2	34.1121700879765	5.2024868939971e-09	0.000120224269633379	chr1	40766163	40783060
SMAP2	34.1121700879765	5.2024868939971e-09	0.000120224269633379	chr1	40839378	40888998
ZNF684	34.1121700879765	5.2024868939971e-09	0.000120224269633379	chr1	40997233	41013841
RIMS3	34.1121700879765	5.2024868939971e-09	0.000120224269633379	chr1	41086352	41131324
NFYC	34.1121700879765	5.2024868939971e-09	0.000120224269633379	chr1	41157242	41237276
MIR30C1	34.1121700879765	5.2024868939971e-09	0.000120224269633379	chr1	41222956	41223044
MIR30E	34.1121700879765	5.2024868939971e-09	0.000120224269633379	chr1	41220027	41220118
KCNQ4	34.1121700879765	5.2024868939971e-09	0.000120224269633379	chr1	41249684	41306124
CITED4	34.1121700879765	5.2024868939971e-09	0.000120224269633379	chr1	41326728	41328018
SLFNL1	34.1121700879765	5.2024868939971e-09	0.000120224269633379	chr1	41481269	41487427
SCMH1	34.1121700879765	5.2024868939971e-09	0.000120224269633379	chr1	41492871	41707815
EDN2	34.1121700879765	5.2024868939971e-09	0.000120224269633379	chr1	41944446	41950344
HIVEP3	35.5716795358908	2.45835746570571e-09	5.68101826749932e-05	chr1	41972036	42501596
GUCA2B	35.5716795358908	2.45835746570571e-09	5.68101826749932e-05	chr1	42619092	42621495
GUCA2A	35.5716795358908	2.45835746570571e-09	5.68101826749932e-05	chr1	42628362	42630395
FOXJ3	35.5716795358908	2.45835746570571e-09	5.68101826749932e-05	chr1	42642210	42801548
RIMKLA	35.5716795358908	2.45835746570571e-09	5.68101826749932e-05	chr1	42846468	42889900
ZMYND12	35.5716795358908	2.45835746570571e-09	5.68101826749932e-05	chr1	42896001	42921938
PPCS	35.5716795358908	2.45835746570571e-09	5.68101826749932e-05	chr1	42922173	42926086
CCDC30	35.5716795358908	2.45835746570571e-09	5.68101826749932e-05	chr1	42929025	43120335
PPIH	35.5716795358908	2.45835746570571e-09	5.68101826749932e-05	chr1	43124048	43142429
YBX1	35.5716795358908	2.45835746570571e-09	5.68101826749932e-05	chr1	43148066	43168020
CLDN19	35.5716795358908	2.45835746570571e-09	5.68101826749932e-05	chr1	43198764	43205925
C1orf50	35.5716795358908	2.45835746570571e-09	5.68101826749932e-05	chr1	43232916	43241413
ERMAP	35.5716795358908	2.45835746570571e-09	5.68101826749932e-05	chr1	43282776	43310660
ZNF691	35.5716795358908	2.45835746570571e-09	5.68101826749932e-05	chr1	43312244	43318146
SLC2A1	35.5716795358908	2.45835746570571e-09	5.68101826749932e-05	chr1	43391046	43424847
FAM183A	37.0695901639344	1.1398760480844e-09	2.63413955951824e-05	chr1	43613594	43622067
EBNA1BP2	37.0695901639344	1.1398760480844e-09	2.63413955951824e-05	chr1	43629845	43736607
TMEM125	35.5716795358908	2.45835746570571e-09	5.68101826749932e-05	chr1	43735665	43739673
C1orf210	35.5716795358908	2.45835746570571e-09	5.68101826749932e-05	chr1	43747557	43751288
TIE1	35.5716795358908	2.45835746570571e-09	5.68101826749932e-05	chr1	43766566	43791552
MPL	35.5716795358908	2.45835746570571e-09	5.68101826749932e-05	chr1	43803475	43820135
CDC20	35.5716795358908	2.45835746570571e-09	5.68101826749932e-05	chr1	43824626	43828873
ELOVL1	35.5716795358908	2.45835746570571e-09	5.68101826749932e-05	chr1	43829068	43833745
MED8	35.5716795358908	2.45835746570571e-09	5.68101826749932e-05	chr1	43849579	43855483
SZT2	35.5716795358908	2.45835746570571e-09	5.68101826749932e-05	chr1	43855556	43919918
HYI	35.5716795358908	2.45835746570571e-09	5.68101826749932e-05	chr1	43916674	43919660
PTPRF	35.5716795358908	2.45835746570571e-09	5.68101826749932e-05	chr1	43996547	44089343
KDM4A	35.5716795358908	2.45835746570571e-09	5.68101826749932e-05	chr1	44115797	44171189
ST3GAL3	35.5716795358908	2.45835746570571e-09	5.68101826749932e-05	chr1	44171495	44396837
ARTN	35.5716795358908	2.45835746570571e-09	5.68101826749932e-05	chr1	44398992	44402912
IPO13	34.1121700879765	5.2024868939971e-09	0.000120224269633379	chr1	44412478	44433694
ATP6V0B	34.1121700879765	5.2024868939971e-09	0.000120224269633379	chr1	44440602	44443972
DPH2	34.1121700879765	5.2024868939971e-09	0.000120224269633379	chr1	44435653	44439043
B4GALT2	34.1121700879765	5.2024868939971e-09	0.000120224269633379	chr1	44444874	44456843
CCDC24	34.1121700879765	5.2024868939971e-09	0.000120224269633379	chr1	44457280	44462198
SLC6A9	34.1121700879765	5.2024868939971e-09	0.000120224269633379	chr1	44457172	44497164
KLF17	34.1121700879765	5.2024868939971e-09	0.000120224269633379	chr1	44514030	44600809
DMAP1	35.5716795358908	2.45835746570571e-09	5.68101826749932e-05	chr1	44679125	44686351
ERI3	35.5716795358908	2.45835746570571e-09	5.68101826749932e-05	chr1	44686742	44820939
RNF220	35.5716795358908	2.45835746570571e-09	5.68101826749932e-05	chr1	44870960	45117396
TMEM53	37.0695901639344	1.1398760480844e-09	2.63413955951824e-05	chr1	45119501	45140099
KIF2C	37.0695901639344	1.1398760480844e-09	2.63413955951824e-05	chr1	45205490	45233438
RPS8	37.0695901639344	1.1398760480844e-09	2.63413955951824e-05	chr1	45241246	45244412
SNORD38A	37.0695901639344	1.1398760480844e-09	2.63413955951824e-05	chr1	45243514	45243584
SNORD38B	37.0695901639344	1.1398760480844e-09	2.63413955951824e-05	chr1	45244062	45244130
SNORD46	37.0695901639344	1.1398760480844e-09	2.63413955951824e-05	chr1	45242164	45242261
SNORD55	37.0695901639344	1.1398760480844e-09	2.63413955951824e-05	chr1	45241537	45241610
BEST4	37.0695901639344	1.1398760480844e-09	2.63413955951824e-05	chr1	45249257	45253426
BTBD19	37.0695901639344	1.1398760480844e-09	2.63413955951824e-05	chr1	45274154	45279801
PLK3	37.0695901639344	1.1398760480844e-09	2.63413955951824e-05	chr1	45266036	45271667
TCTEX1D4	37.0695901639344	1.1398760480844e-09	2.63413955951824e-05	chr1	45271586	45272957
PTCH2	35.5716795358908	2.45835746570571e-09	5.68101826749932e-05	chr1	45285516	45308616
EIF2B3	35.5716795358908	2.45835746570571e-09	5.68101826749932e-05	chr1	45316194	45452394
HECTD3	35.5716795358908	2.45835746570571e-09	5.68101826749932e-05	chr1	45468220	45477027
UROD	35.5716795358908	2.45835746570571e-09	5.68101826749932e-05	chr1	45477805	45481341
ZSWIM5	35.5716795358908	2.45835746570571e-09	5.68101826749932e-05	chr1	45482076	45672250
HPDL	35.5716795358908	2.45835746570571e-09	5.68101826749932e-05	chr1	45792545	45794346
MUTYH	35.5716795358908	2.45835746570571e-09	5.68101826749932e-05	chr1	45794914	45806142
TESK2	35.5716795358908	2.45835746570571e-09	5.68101826749932e-05	chr1	45809555	45956840
TOE1	35.5716795358908	2.45835746570571e-09	5.68101826749932e-05	chr1	45805342	45809650
MMACHC	37.0695901639344	1.1398760480844e-09	2.63413955951824e-05	chr1	45965856	45976739
PRDX1	37.0695901639344	1.1398760480844e-09	2.63413955951824e-05	chr1	45976707	45988562
AKR1A1	37.0695901639344	1.1398760480844e-09	2.63413955951824e-05	chr1	46016455	46035723
NASP	37.0695901639344	1.1398760480844e-09	2.63413955951824e-05	chr1	46049660	46084578
CCDC17	37.0695901639344	1.1398760480844e-09	2.63413955951824e-05	chr1	46085716	46089731
GPBP1L1	37.0695901639344	1.1398760480844e-09	2.63413955951824e-05	chr1	46092976	46152302
RPS15AP10	37.0695901639344	1.1398760480844e-09	2.63413955951824e-05	chr1	46111452	46112357
IPP	38.6066362402862	5.18423537972718e-10	1.19802495390115e-05	chr1	46159998	46216485
TMEM69	38.6066362402862	5.18423537972718e-10	1.19802495390115e-05	chr1	46153847	46160108
MAST2	38.6066362402862	5.18423537972718e-10	1.19802495390115e-05	chr1	46269285	46501796
PIK3R3	38.6066362402862	5.18423537972718e-10	1.19802495390115e-05	chr1	46505812	46642160
TSPAN1	38.6066362402862	5.18423537972718e-10	1.19802495390115e-05	chr1	46640749	46651634
POMGNT1	38.6066362402862	5.18423537972718e-10	1.19802495390115e-05	chr1	46654353	46685977
LURAP1	38.6066362402862	5.18423537972718e-10	1.19802495390115e-05	chr1	46669006	46686928
RAD54L	38.6066362402862	5.18423537972718e-10	1.19802495390115e-05	chr1	46713367	46744145
LRRC41	38.6066362402862	5.18423537972718e-10	1.19802495390115e-05	chr1	46744072	46769038
UQCRH	38.6066362402862	5.18423537972718e-10	1.19802495390115e-05	chr1	46769380	46782447
NSUN4	38.6066362402862	5.18423537972718e-10	1.19802495390115e-05	chr1	46805849	46830824
FAAH	38.6066362402862	5.18423537972718e-10	1.19802495390115e-05	chr1	46859939	46879520
DMBX1	38.6066362402862	5.18423537972718e-10	1.19802495390115e-05	chr1	46972668	46979886
KNCN	38.6066362402862	5.18423537972718e-10	1.19802495390115e-05	chr1	47011316	47016887
MKNK1	38.6066362402862	5.18423537972718e-10	1.19802495390115e-05	chr1	47023079	47082563
MOB3C	38.6066362402862	5.18423537972718e-10	1.19802495390115e-05	chr1	47073387	47082563
ATPAF1	38.6066362402862	5.18423537972718e-10	1.19802495390115e-05	chr1	47100711	47134099
CYP4B1	38.6066362402862	5.18423537972718e-10	1.19802495390115e-05	chr1	47264670	47285021
CYP4Z2P	38.6066362402862	5.18423537972718e-10	1.19802495390115e-05	chr1	47308767	47366147
CYP4A11	38.6066362402862	5.18423537972718e-10	1.19802495390115e-05	chr1	47394846	47407156
CYP4X1	38.6066362402862	5.18423537972718e-10	1.19802495390115e-05	chr1	47427036	47516423
CYP4Z1	40.1835808580858	2.31183137884663e-10	5.34241113337668e-06	chr1	47533160	47583992
CYP4A22	40.1835808580858	2.31183137884663e-10	5.34241113337668e-06	chr1	47603107	47614526
PDZK1IP1	40.1835808580858	2.31183137884663e-10	5.34241113337668e-06	chr1	47649261	47655771
TAL1	40.1835808580858	2.31183137884663e-10	5.34241113337668e-06	chr1	47681963	47697892
STIL	40.1835808580858	2.31183137884663e-10	5.34241113337668e-06	chr1	47694868	47779819
CMPK1	40.1835808580858	2.31183137884663e-10	5.34241113337668e-06	chr1	47799469	47844511
FOXE3	40.1835808580858	2.31183137884663e-10	5.34241113337668e-06	chr1	47881744	47883724
FOXD2	38.6066362402862	5.18423537972718e-10	1.19802495390115e-05	chr1	47901689	47906363
SLC5A9	32.6903553299492	1.08072141974842e-08	0.000249743912889662	chr1	48688357	48714316
SPATA6	32.6903553299492	1.08072141974842e-08	0.000249743912889662	chr1	48761044	48937876
AGBL4	31.1341011597938	2.40803593838563e-08	0.000556473025001535	chr1	48998527	50489626
BEND5	32.6903553299492	1.08072141974842e-08	0.000249743912889662	chr1	49193540	49242547
ELAVL4	32.6903553299492	1.08072141974842e-08	0.000249743912889662	chr1	50513686	50667540
DMRTA2	31.3055555555556	2.20447907487723e-08	0.000509433069413379	chr1	50883223	50889119
FAF1	22.5964912280702	1.99849260496902e-06	0.0461831656082291	chr1	50906935	51425936
CDKN2C	22.5964912280702	1.99849260496902e-06	0.0461831656082291	chr1	51433608	51440309
C1orf185	27.366831345142	1.68293215791068e-07	0.00388908792371579	chr1	51567906	51613754
RNF11	31.3055555555556	2.20447907487723e-08	0.000509433069413379	chr1	51701945	51739119
TTC39A	34.1121700879765	5.2024868939971e-09	0.000120224269633379	chr1	51752930	51810785
EPS15	31.3055555555556	2.20447907487723e-08	0.000509433069413379	chr1	51819935	51984995
OSBPL9	34.1121700879765	5.2024868939971e-09	0.000120224269633379	chr1	52042851	52254891
MIR761	34.1121700879765	5.2024868939971e-09	0.000120224269633379	chr1	52302016	52302074
RAB3B	34.1121700879765	5.2024868939971e-09	0.000120224269633379	chr1	52373628	52456436
TXNDC12	34.1121700879765	5.2024868939971e-09	0.000120224269633379	chr1	52485804	52521843
KTI12	34.1121700879765	5.2024868939971e-09	0.000120224269633379	chr1	52497777	52499472
BTF3L4	34.1121700879765	5.2024868939971e-09	0.000120224269633379	chr1	52521857	52556388
ZFYVE9	34.1121700879765	5.2024868939971e-09	0.000120224269633379	chr1	52607766	52812358
CC2D1B	35.5716795358908	2.45835746570571e-09	5.68101826749932e-05	chr1	52816265	52831877
ORC1	35.5716795358908	2.45835746570571e-09	5.68101826749932e-05	chr1	52838501	52870143
PRPF38A	35.5716795358908	2.45835746570571e-09	5.68101826749932e-05	chr1	52870219	52883992
GPX7	37.0695901639344	1.1398760480844e-09	2.63413955951824e-05	chr1	53068043	53074723
ZYG11B	37.0695901639344	1.1398760480844e-09	2.63413955951824e-05	chr1	53192131	53293013
ZYG11A	37.0695901639344	1.1398760480844e-09	2.63413955951824e-05	chr1	53308183	53360247
ECHDC2	37.0695901639344	1.1398760480844e-09	2.63413955951824e-05	chr1	53361582	53392851
SCP2	35.5716795358908	2.45835746570571e-09	5.68101826749932e-05	chr1	53392901	53517289
PODN	38.6066362402862	5.18423537972718e-10	1.19802495390115e-05	chr1	53527724	53551174
SLC1A7	38.6066362402862	5.18423537972718e-10	1.19802495390115e-05	chr1	53552851	53608289
CPT2	38.6066362402862	5.18423537972718e-10	1.19802495390115e-05	chr1	53662101	53679869
MAGOH	38.6066362402862	5.18423537972718e-10	1.19802495390115e-05	chr1	53692564	53704282
LOC100507564	38.6066362402862	5.18423537972718e-10	1.19802495390115e-05	chr1	53704282	53708455
LRP8	37.0695901639344	1.1398760480844e-09	2.63413955951824e-05	chr1	53708041	53793821
DMRTB1	40.1835808580858	2.31183137884663e-10	5.34241113337668e-06	chr1	53925072	53933158
GLIS1	38.6066362402862	5.18423537972718e-10	1.19802495390115e-05	chr1	53971906	54199877
YIPF1	38.6066362402862	5.18423537972718e-10	1.19802495390115e-05	chr1	54317392	54355487
DIO1	40.1835808580858	2.31183137884663e-10	5.34241113337668e-06	chr1	54359861	54376759
HSPB11	40.1835808580858	2.31183137884663e-10	5.34241113337668e-06	chr1	54387234	54411288
LRRC42	41.8012170385396	1.01040506098429e-10	2.3349450554286e-06	chr1	54411999	54433841
LDLRAD1	41.8012170385396	1.01040506098429e-10	2.3349450554286e-06	chr1	54472971	54483859
TMEM59	41.8012170385396	1.01040506098429e-10	2.3349450554286e-06	chr1	54497349	54519111
MIR4781	41.8012170385396	1.01040506098429e-10	2.3349450554286e-06	chr1	54519752	54519827
TCEANC2	41.8012170385396	1.01040506098429e-10	2.3349450554286e-06	chr1	54519274	54578192
CDCP2	41.8012170385396	1.01040506098429e-10	2.3349450554286e-06	chr1	54604668	54618679
CYB5RL	41.8012170385396	1.01040506098429e-10	2.3349450554286e-06	chr1	54638027	54665746
MRPL37	41.8012170385396	1.01040506098429e-10	2.3349450554286e-06	chr1	54665840	54684056
SSBP3	41.8012170385396	1.01040506098429e-10	2.3349450554286e-06	chr1	54691104	54872068
ACOT11	45.1618928496977	1.8140073603027e-11	4.19198960892351e-07	chr1	55007930	55100417
FAM151A	45.1618928496977	1.8140073603027e-11	4.19198960892351e-07	chr1	55074850	55089200
TTC4	45.1618928496977	1.8140073603027e-11	4.19198960892351e-07	chr1	55181495	55208328
PARS2	45.1618928496977	1.8140073603027e-11	4.19198960892351e-07	chr1	55222571	55230226
TTC22	45.1618928496977	1.8140073603027e-11	4.19198960892351e-07	chr1	55246752	55266941
DHCR24	43.46036889332	4.32633124053426e-11	9.99771886375062e-07	chr1	55315300	55352921
TMEM61	43.46036889332	4.32633124053426e-11	9.99771886375062e-07	chr1	55446465	55457966
BSND	43.46036889332	4.32633124053426e-11	9.99771886375062e-07	chr1	55464617	55474465
PCSK9	43.46036889332	4.32633124053426e-11	9.99771886375062e-07	chr1	55505149	55530526
USP24	43.46036889332	4.32633124053426e-11	9.99771886375062e-07	chr1	55532032	55681039
LOC100507634	43.46036889332	4.32633124053426e-11	9.99771886375062e-07	chr1	55681081	55683128
MIR4422	43.46036889332	4.32633124053426e-11	9.99771886375062e-07	chr1	55691314	55691396
PRKAA2	43.46036889332	4.32633124053426e-11	9.99771886375062e-07	chr1	57110990	57181008
C8A	43.46036889332	4.32633124053426e-11	9.99771886375062e-07	chr1	57320443	57383894
C8B	43.46036889332	4.32633124053426e-11	9.99771886375062e-07	chr1	57394883	57431688
DAB1	41.8012170385396	1.01040506098429e-10	2.3349450554286e-06	chr1	57463579	59012446
OMA1	45.1618928496977	1.8140073603027e-11	4.19198960892351e-07	chr1	58939504	59012446
TACSTD2	45.1618928496977	1.8140073603027e-11	4.19198960892351e-07	chr1	59041095	59043166
MYSM1	45.1618928496977	1.8140073603027e-11	4.19198960892351e-07	chr1	59120411	59165747
JUN	45.1618928496977	1.8140073603027e-11	4.19198960892351e-07	chr1	59246463	59249785
HSD52	43.46036889332	4.32633124053426e-11	9.99771886375062e-07	chr1	59597608	59612479
FGGY	41.8012170385396	1.01040506098429e-10	2.3349450554286e-06	chr1	59762625	60228402
MIR4711	43.46036889332	4.32633124053426e-11	9.99771886375062e-07	chr1	60198899	60198968
HOOK1	43.46036889332	4.32633124053426e-11	9.99771886375062e-07	chr1	60280463	60342050
CYP2J2	43.46036889332	4.32633124053426e-11	9.99771886375062e-07	chr1	60358980	60392423
C1orf87	43.46036889332	4.32633124053426e-11	9.99771886375062e-07	chr1	60454824	60539442
NFIA	43.46036889332	4.32633124053426e-11	9.99771886375062e-07	chr1	61542946	61928460
TM2D1	45.1618928496977	1.8140073603027e-11	4.19198960892351e-07	chr1	62146719	62191095
L1TD1	45.1618928496977	1.8140073603027e-11	4.19198960892351e-07	chr1	62660474	62678001
KANK4	45.1618928496977	1.8140073603027e-11	4.19198960892351e-07	chr1	62701837	62785083
USP1	45.1618928496977	1.8140073603027e-11	4.19198960892351e-07	chr1	62901975	62917475
DOCK7	45.1618928496977	1.8140073603027e-11	4.19198960892351e-07	chr1	62920397	63154039
ANGPTL3	45.1618928496977	1.8140073603027e-11	4.19198960892351e-07	chr1	63063158	63071976
ATG4C	43.46036889332	4.32633124053426e-11	9.99771886375062e-07	chr1	63249777	63330941
LINC00466	43.46036889332	4.32633124053426e-11	9.99771886375062e-07	chr1	63624754	63782901
FOXD3	43.46036889332	4.32633124053426e-11	9.99771886375062e-07	chr1	63788730	63790797
ALG6	43.46036889332	4.32633124053426e-11	9.99771886375062e-07	chr1	63833261	63904233
ITGB3BP	45.1618928496977	1.8140073603027e-11	4.19198960892351e-07	chr1	63906441	63988944
EFCAB7	45.1618928496977	1.8140073603027e-11	4.19198960892351e-07	chr1	63989013	64038364
DLEU2L	45.1618928496977	1.8140073603027e-11	4.19198960892351e-07	chr1	64014651	64016307
PGM1	45.1618928496977	1.8140073603027e-11	4.19198960892351e-07	chr1	64058947	64125916
ROR1	45.1618928496977	1.8140073603027e-11	4.19198960892351e-07	chr1	64239690	64647179
UBE2U	45.1618928496977	1.8140073603027e-11	4.19198960892351e-07	chr1	64669490	64710027
CACHD1	45.1618928496977	1.8140073603027e-11	4.19198960892351e-07	chr1	64936476	65158741
MIR4794	45.1618928496977	1.8140073603027e-11	4.19198960892351e-07	chr1	65045530	65045604
RAVER2	46.9066789420824	7.44485643303329e-12	1.72043187310966e-07	chr1	65210778	65298914
JAK1	46.9066789420824	7.44485643303329e-12	1.72043187310966e-07	chr1	65298906	65432619
MIR101-1	46.9066789420824	7.44485643303329e-12	1.72043187310966e-07	chr1	65524117	65524191
MIR3671	46.9066789420824	7.44485643303329e-12	1.72043187310966e-07	chr1	65523438	65523525
AK4	46.9066789420824	7.44485643303329e-12	1.72043187310966e-07	chr1	65613232	65697828
DNAJC6	46.9066789420824	7.44485643303329e-12	1.72043187310966e-07	chr1	65720148	65881552
LEPROT	46.9066789420824	7.44485643303329e-12	1.72043187310966e-07	chr1	65886131	65901690
LEPR	46.9066789420824	7.44485643303329e-12	1.72043187310966e-07	chr1	65886131	66103176
PDE4B	45.1618928496977	1.8140073603027e-11	4.19198960892351e-07	chr1	66258193	66840262
SGIP1	46.9066789420824	7.44485643303329e-12	1.72043187310966e-07	chr1	66999825	67210768
MIR3117	46.9066789420824	7.44485643303329e-12	1.72043187310966e-07	chr1	67094123	67094200
TCTEX1D1	46.9066789420824	7.44485643303329e-12	1.72043187310966e-07	chr1	67218140	67244730
INSL5	46.9066789420824	7.44485643303329e-12	1.72043187310966e-07	chr1	67263424	67266942
WDR78	46.9066789420824	7.44485643303329e-12	1.72043187310966e-07	chr1	67278572	67390570
MIER1	46.9066789420824	7.44485643303329e-12	1.72043187310966e-07	chr1	67390578	67454302
SLC35D1	46.9066789420824	7.44485643303329e-12	1.72043187310966e-07	chr1	67465015	67520080
C1orf141	46.9066789420824	7.44485643303329e-12	1.72043187310966e-07	chr1	67557859	67600654
IL23R	46.9066789420824	7.44485643303329e-12	1.72043187310966e-07	chr1	67604590	67725650
IL12RB2	46.9066789420824	7.44485643303329e-12	1.72043187310966e-07	chr1	67773047	67862583
SERBP1	46.9066789420824	7.44485643303329e-12	1.72043187310966e-07	chr1	67873493	67896123
GADD45A	45.1618928496977	1.8140073603027e-11	4.19198960892351e-07	chr1	68150860	68154021
GNG12	45.1618928496977	1.8140073603027e-11	4.19198960892351e-07	chr1	68167149	68299155
DIRAS3	43.46036889332	4.32633124053426e-11	9.99771886375062e-07	chr1	68511645	68516481
WLS	43.46036889332	4.32633124053426e-11	9.99771886375062e-07	chr1	68564142	68698284
MIR1262	43.46036889332	4.32633124053426e-11	9.99771886375062e-07	chr1	68649201	68649293
RPE65	45.1618928496977	1.8140073603027e-11	4.19198960892351e-07	chr1	68894507	68915642
DEPDC1	45.1618928496977	1.8140073603027e-11	4.19198960892351e-07	chr1	68939835	68962799
LRRC7	45.1618928496977	1.8140073603027e-11	4.19198960892351e-07	chr1	70032868	70589171
PIN1P1	45.1618928496977	1.8140073603027e-11	4.19198960892351e-07	chr1	70385005	70386000
LRRC40	45.1618928496977	1.8140073603027e-11	4.19198960892351e-07	chr1	70610485	70671361
SRSF11	45.1618928496977	1.8140073603027e-11	4.19198960892351e-07	chr1	70671365	70717701
ANKRD13C	45.1618928496977	1.8140073603027e-11	4.19198960892351e-07	chr1	70724685	70820417
HHLA3	45.1618928496977	1.8140073603027e-11	4.19198960892351e-07	chr1	70820493	70833705
CTH	43.46036889332	4.32633124053426e-11	9.99771886375062e-07	chr1	70876901	70905534
PTGER3	45.1618928496977	1.8140073603027e-11	4.19198960892351e-07	chr1	71318036	71513491
ZRANB2-AS1	45.1618928496977	1.8140073603027e-11	4.19198960892351e-07	chr1	71512189	71532865
ZRANB2	45.1618928496977	1.8140073603027e-11	4.19198960892351e-07	chr1	71528974	71546972
MIR186	45.1618928496977	1.8140073603027e-11	4.19198960892351e-07	chr1	71533314	71533399
ZRANB2-AS2	45.1618928496977	1.8140073603027e-11	4.19198960892351e-07	chr1	71547007	71703406
NEGR1	46.5637254901961	8.86868732890647e-12	2.049464954837e-07	chr1	71868625	72748405
NEGR1-IT1	45.1618928496977	1.8140073603027e-11	4.19198960892351e-07	chr1	72259915	72302695
LRRIQ3	43.1591584158416	5.04631304122529e-11	1.16615248069675e-06	chr1	74491702	74663871
FPGT-TNNI3K	43.1591584158416	5.04631304122529e-11	1.16615248069675e-06	chr1	74663896	75010116
FPGT	43.1591584158416	5.04631304122529e-11	1.16615248069675e-06	chr1	74663896	74674148
TNNI3K	43.1591584158416	5.04631304122529e-11	1.16615248069675e-06	chr1	74701071	75010116
CRYZ	44.8403361344538	2.13773315153493e-11	4.94008753988207e-07	chr1	75171172	75199092
TYW3	44.8403361344538	2.13773315153493e-11	4.94008753988207e-07	chr1	75198836	75232360
LHX8	44.8403361344538	2.13773315153493e-11	4.94008753988207e-07	chr1	75594119	75627218
SLC44A5	43.1591584158416	5.04631304122529e-11	1.16615248069675e-06	chr1	75667816	76143610
ACADM	43.1591584158416	5.04631304122529e-11	1.16615248069675e-06	chr1	76190043	76229355
RABGGTB	44.8403361344538	2.13773315153493e-11	4.94008753988207e-07	chr1	76251879	76260775
SNORD45A	44.8403361344538	2.13773315153493e-11	4.94008753988207e-07	chr1	76253574	76253657
SNORD45B	44.8403361344538	2.13773315153493e-11	4.94008753988207e-07	chr1	76255162	76255232
SNORD45C	44.8403361344538	2.13773315153493e-11	4.94008753988207e-07	chr1	76252757	76252834
MSH4	44.8403361344538	2.13773315153493e-11	4.94008753988207e-07	chr1	76262556	76378923
ASB17	44.8403361344538	2.13773315153493e-11	4.94008753988207e-07	chr1	76384558	76398116
ST6GALNAC3	43.1591584158416	5.04631304122529e-11	1.16615248069675e-06	chr1	76540389	77096669
ST6GALNAC5	44.8403361344538	2.13773315153493e-11	4.94008753988207e-07	chr1	77333186	77529737
PIGK	43.1591584158416	5.04631304122529e-11	1.16615248069675e-06	chr1	77554667	77685132
AK5	43.1591584158416	5.04631304122529e-11	1.16615248069675e-06	chr1	77747662	78025654
ZZZ3	41.5193454216521	1.16710269180722e-10	2.6970576104973e-06	chr1	78030190	78149104
USP33	41.5193454216521	1.16710269180722e-10	2.6970576104973e-06	chr1	78161674	78225564
NEXN	41.5193454216521	1.16710269180722e-10	2.6970576104973e-06	chr1	78354200	78409578
FUBP1	41.5193454216521	1.16710269180722e-10	2.6970576104973e-06	chr1	78412167	78444777
DNAJB4	41.5193454216521	1.16710269180722e-10	2.6970576104973e-06	chr1	78444934	78482995
GIPC2	41.5193454216521	1.16710269180722e-10	2.6970576104973e-06	chr1	78511589	78603112
MGC27382	41.5193454216521	1.16710269180722e-10	2.6970576104973e-06	chr1	78695283	78835147
PTGFR	41.5193454216521	1.16710269180722e-10	2.6970576104973e-06	chr1	78956728	79006386
IFI44L	41.5193454216521	1.16710269180722e-10	2.6970576104973e-06	chr1	79086088	79111830
IFI44	41.5193454216521	1.16710269180722e-10	2.6970576104973e-06	chr1	79115477	79129763
TTLL7	39.9200819672131	2.64569054595263e-10	6.11392628264193e-06	chr1	84335057	84464833
PRKACB	39.9200819672131	2.64569054595263e-10	6.11392628264193e-06	chr1	84543745	84704181
SAMD13	38.360583404829	5.88082898028404e-10	1.35900076905384e-05	chr1	84764049	84816481
UOX	38.360583404829	5.88082898028404e-10	1.35900076905384e-05	chr1	84830641	84863576
DNASE2B	39.9200819672131	2.64569054595263e-10	6.11392628264193e-06	chr1	84864215	84880691
RPF1	39.9200819672131	2.64569054595263e-10	6.11392628264193e-06	chr1	84944920	84964033
GNG5	39.9200819672131	2.64569054595263e-10	6.11392628264193e-06	chr1	84964006	84972262
CTBS	39.9200819672131	2.64569054595263e-10	6.11392628264193e-06	chr1	85018804	85040163
SSX2IP	39.9200819672131	2.64569054595263e-10	6.11392628264193e-06	chr1	85109390	85156440
LPAR3	39.9200819672131	2.64569054595263e-10	6.11392628264193e-06	chr1	85279086	85358896
MCOLN2	39.9200819672131	2.64569054595263e-10	6.11392628264193e-06	chr1	85391266	85462796
MCOLN3	39.9200819672131	2.64569054595263e-10	6.11392628264193e-06	chr1	85483765	85514223
WDR63	38.360583404829	5.88082898028404e-10	1.35900076905384e-05	chr1	85527993	85598821
MIR4423	38.360583404829	5.88082898028404e-10	1.35900076905384e-05	chr1	85599477	85599556
SYDE2	38.360583404829	5.88082898028404e-10	1.35900076905384e-05	chr1	85623356	85666728
C1orf52	38.360583404829	5.88082898028404e-10	1.35900076905384e-05	chr1	85715637	85725355
BCL10	38.360583404829	5.88082898028404e-10	1.35900076905384e-05	chr1	85731460	85742587
LOC646626	38.360583404829	5.88082898028404e-10	1.35900076905384e-05	chr1	85742041	85865646
DDAH1	39.9200819672131	2.64569054595263e-10	6.11392628264193e-06	chr1	85784168	86044046
ZNHIT6	41.5193454216521	1.16710269180722e-10	2.6970576104973e-06	chr1	86115106	86174116
COL24A1	38.360583404829	5.88082898028404e-10	1.35900076905384e-05	chr1	86194916	86622446
ODF2L	38.360583404829	5.88082898028404e-10	1.35900076905384e-05	chr1	86812507	86862025
CLCA2	38.360583404829	5.88082898028404e-10	1.35900076905384e-05	chr1	86889769	86922240
CLCA1	38.360583404829	5.88082898028404e-10	1.35900076905384e-05	chr1	86934395	86965974
CLCA4	38.360583404829	5.88082898028404e-10	1.35900076905384e-05	chr1	87012759	87046432
CLCA3P	36.8400944933203	1.28225916310945e-09	2.96317270002963e-05	chr1	87099959	87121059
SH3GLB1	36.8400944933203	1.28225916310945e-09	2.96317270002963e-05	chr1	87170253	87213867
HS2ST1	36.8400944933203	1.28225916310945e-09	2.96317270002963e-05	chr1	87380335	87575681
LMO4	36.8400944933203	1.28225916310945e-09	2.96317270002963e-05	chr1	87794151	87814607
PKN2	36.8400944933203	1.28225916310945e-09	2.96317270002963e-05	chr1	89149922	89301938
GTF2B	38.360583404829	5.88082898028404e-10	1.35900076905384e-05	chr1	89318321	89357301
RBMXL1	38.360583404829	5.88082898028404e-10	1.35900076905384e-05	chr1	89445139	89458643
GBP3	38.360583404829	5.88082898028404e-10	1.35900076905384e-05	chr1	89472360	89488549
GBP1	39.9200819672131	2.64569054595263e-10	6.11392628264193e-06	chr1	89517987	89531043
GBP2	39.9200819672131	2.64569054595263e-10	6.11392628264193e-06	chr1	89571843	89616258
GBP7	38.360583404829	5.88082898028404e-10	1.35900076905384e-05	chr1	89597434	89641723
GBP4	38.360583404829	5.88082898028404e-10	1.35900076905384e-05	chr1	89646831	89664633
GBP5	38.360583404829	5.88082898028404e-10	1.35900076905384e-05	chr1	89724634	89738544
GBP6	38.360583404829	5.88082898028404e-10	1.35900076905384e-05	chr1	89829436	89853719
GBP1P1	38.360583404829	5.88082898028404e-10	1.35900076905384e-05	chr1	89873238	89890493
LRRC8B	38.360583404829	5.88082898028404e-10	1.35900076905384e-05	chr1	89990397	90063420
LRRC8C	38.360583404829	5.88082898028404e-10	1.35900076905384e-05	chr1	90098644	90185094
LRRC8D	38.360583404829	5.88082898028404e-10	1.35900076905384e-05	chr1	90286573	90401989
GEMIN8P4	38.360583404829	5.88082898028404e-10	1.35900076905384e-05	chr1	90458824	90460525
ZNF326	38.360583404829	5.88082898028404e-10	1.35900076905384e-05	chr1	90460678	90494094
BARHL2	38.360583404829	5.88082898028404e-10	1.35900076905384e-05	chr1	91177579	91182794
ZNF644	38.360583404829	5.88082898028404e-10	1.35900076905384e-05	chr1	91380857	91487812
HFM1	39.9200819672131	2.64569054595263e-10	6.11392628264193e-06	chr1	91726323	91870426
CDC7	39.9200819672131	2.64569054595263e-10	6.11392628264193e-06	chr1	91966404	91991321
TGFBR3	39.9200819672131	2.64569054595263e-10	6.11392628264193e-06	chr1	92145900	92371559
BRDT	39.9200819672131	2.64569054595263e-10	6.11392628264193e-06	chr1	92414928	92479985
EPHX4	39.9200819672131	2.64569054595263e-10	6.11392628264193e-06	chr1	92495533	92529093
BTBD8	39.9200819672131	2.64569054595263e-10	6.11392628264193e-06	chr1	92545862	92613401
KIAA1107	38.360583404829	5.88082898028404e-10	1.35900076905384e-05	chr1	92632609	92650280
C1orf146	38.360583404829	5.88082898028404e-10	1.35900076905384e-05	chr1	92683573	92711367
GLMN	38.360583404829	5.88082898028404e-10	1.35900076905384e-05	chr1	92711955	92764566
RPAP2	38.360583404829	5.88082898028404e-10	1.35900076905384e-05	chr1	92764522	92853732
GFI1	38.360583404829	5.88082898028404e-10	1.35900076905384e-05	chr1	92940318	92952433
EVI5	38.360583404829	5.88082898028404e-10	1.35900076905384e-05	chr1	92974253	93257961
RPL5	38.360583404829	5.88082898028404e-10	1.35900076905384e-05	chr1	93297594	93307481
SNORD21	38.360583404829	5.88082898028404e-10	1.35900076905384e-05	chr1	93302846	93302940
SNORA66	38.360583404829	5.88082898028404e-10	1.35900076905384e-05	chr1	93306276	93306408
MTF2	38.360583404829	5.88082898028404e-10	1.35900076905384e-05	chr1	93544792	93604638
TMED5	39.9200819672131	2.64569054595263e-10	6.11392628264193e-06	chr1	93615299	93646246
CCDC18	39.9200819672131	2.64569054595263e-10	6.11392628264193e-06	chr1	93646281	93744287
DR1	39.9200819672131	2.64569054595263e-10	6.11392628264193e-06	chr1	93811478	93828148
FNBP1L	38.360583404829	5.88082898028404e-10	1.35900076905384e-05	chr1	93913688	94020218
BCAR3	38.360583404829	5.88082898028404e-10	1.35900076905384e-05	chr1	94027343	94312706
MIR760	38.360583404829	5.88082898028404e-10	1.35900076905384e-05	chr1	94312388	94312467
DNTTIP2	38.360583404829	5.88082898028404e-10	1.35900076905384e-05	chr1	94335014	94344762
GCLM	38.360583404829	5.88082898028404e-10	1.35900076905384e-05	chr1	94352590	94375012
ABCA4	38.360583404829	5.88082898028404e-10	1.35900076905384e-05	chr1	94458394	94586705
ARHGAP29	38.360583404829	5.88082898028404e-10	1.35900076905384e-05	chr1	94615403	94740624
ABCD3	38.360583404829	5.88082898028404e-10	1.35900076905384e-05	chr1	94883933	94984219
F3	38.360583404829	5.88082898028404e-10	1.35900076905384e-05	chr1	94994732	95007413
SLC44A3	41.5193454216521	1.16710269180722e-10	2.6970576104973e-06	chr1	95285898	95360803
CNN3	39.9200819672131	2.64569054595263e-10	6.11392628264193e-06	chr1	95362507	95392735
LOC729970	39.9200819672131	2.64569054595263e-10	6.11392628264193e-06	chr1	95393584	95428826
ALG14	39.9200819672131	2.64569054595263e-10	6.11392628264193e-06	chr1	95448279	95538507
RWDD3	41.5193454216521	1.16710269180722e-10	2.6970576104973e-06	chr1	95699711	95712781
PTBP2	43.1591584158416	5.04631304122529e-11	1.16615248069675e-06	chr1	97187175	97280605
DPYD	44.8403361344538	2.13773315153493e-11	4.94008753988207e-07	chr1	97543300	98386615
MIR137HG	44.8403361344538	2.13773315153493e-11	4.94008753988207e-07	chr1	98453556	98515249
MIR137	44.8403361344538	2.13773315153493e-11	4.94008753988207e-07	chr1	98511626	98511727
MIR2682	44.8403361344538	2.13773315153493e-11	4.94008753988207e-07	chr1	98510799	98510907
SNX7	44.8403361344538	2.13773315153493e-11	4.94008753988207e-07	chr1	99127236	99226056
LOC100129620	44.8403361344538	2.13773315153493e-11	4.94008753988207e-07	chr1	99469832	99614408
PALMD	44.8403361344538	2.13773315153493e-11	4.94008753988207e-07	chr1	100111431	100160097
FRRS1	44.8403361344538	2.13773315153493e-11	4.94008753988207e-07	chr1	100174259	100231349
AGL	44.8403361344538	2.13773315153493e-11	4.94008753988207e-07	chr1	100315640	100389579
SLC35A3	46.5637254901961	8.86868732890647e-12	2.049464954837e-07	chr1	100435345	100492534
SASS6	46.5637254901961	8.86868732890647e-12	2.049464954837e-07	chr1	100549102	100598511
LRRC39	46.5637254901961	8.86868732890647e-12	2.049464954837e-07	chr1	100614004	100643829
DBT	46.5637254901961	8.86868732890647e-12	2.049464954837e-07	chr1	100652478	100715409
MIR553	46.5637254901961	8.86868732890647e-12	2.049464954837e-07	chr1	100746797	100746864
CDC14A	46.5637254901961	8.86868732890647e-12	2.049464954837e-07	chr1	100810584	100985833
GPR88	46.5637254901961	8.86868732890647e-12	2.049464954837e-07	chr1	101003728	101007583
VCAM1	46.5637254901961	8.86868732890647e-12	2.049464954837e-07	chr1	101185196	101204601
EXTL2	46.5637254901961	8.86868732890647e-12	2.049464954837e-07	chr1	101337928	101360735
SLC30A7	46.5637254901961	8.86868732890647e-12	2.049464954837e-07	chr1	101361632	101447311
DPH5	46.5637254901961	8.86868732890647e-12	2.049464954837e-07	chr1	101455180	101491644
S1PR1	46.5637254901961	8.86868732890647e-12	2.049464954837e-07	chr1	101702305	101707076
OLFM3	46.5637254901961	8.86868732890647e-12	2.049464954837e-07	chr1	102268127	102462790
DNAJA1P5	46.5637254901961	8.86868732890647e-12	2.049464954837e-07	chr1	102337567	102360299
COL11A1	43.1591584158416	5.04631304122529e-11	1.16615248069675e-06	chr1	103342023	103574052
RNPC3	46.5637254901961	8.86868732890647e-12	2.049464954837e-07	chr1	104068578	104097859
AMY2B	46.5637254901961	8.86868732890647e-12	2.049464954837e-07	chr1	104078748	104153092
AMY2A	46.5637254901961	8.86868732890647e-12	2.049464954837e-07	chr1	104159999	104168400
LOC100129138	44.8403361344538	2.13773315153493e-11	4.94008753988207e-07	chr1	104615645	104619693
PRMT6	46.5637254901961	8.86868732890647e-12	2.049464954837e-07	chr1	107599267	107601916
NTNG1	46.5637254901961	8.86868732890647e-12	2.049464954837e-07	chr1	107682629	108024475
VAV3	46.5637254901961	8.86868732890647e-12	2.049464954837e-07	chr1	108113782	108507545
SLC25A24	46.5637254901961	8.86868732890647e-12	2.049464954837e-07	chr1	108677344	108742980
NBPF4	46.5637254901961	8.86868732890647e-12	2.049464954837e-07	chr1	108765963	108786703
NBPF6	46.5637254901961	8.86868732890647e-12	2.049464954837e-07	chr1	108992904	109013260
FAM102B	46.5637254901961	8.86868732890647e-12	2.049464954837e-07	chr1	109102971	109181949
HENMT1	46.5637254901961	8.86868732890647e-12	2.049464954837e-07	chr1	109190910	109204148
PRPF38B	46.5637254901961	8.86868732890647e-12	2.049464954837e-07	chr1	109234932	109244422
FNDC7	46.5637254901961	8.86868732890647e-12	2.049464954837e-07	chr1	109255556	109285367
STXBP3	46.5637254901961	8.86868732890647e-12	2.049464954837e-07	chr1	109289285	109352148
AKNAD1	46.5637254901961	8.86868732890647e-12	2.049464954837e-07	chr1	109358520	109506121
GPSM2	46.5637254901961	8.86868732890647e-12	2.049464954837e-07	chr1	109419603	109476957
CLCC1	46.5637254901961	8.86868732890647e-12	2.049464954837e-07	chr1	109472130	109506121
WDR47	47.9860909881194	4.29253474951258e-12	9.91961855264862e-08	chr1	109512838	109584850
TAF13	47.9860909881194	4.29253474951258e-12	9.91961855264862e-08	chr1	109606998	109618624
TMEM167B	47.9860909881194	4.29253474951258e-12	9.91961855264862e-08	chr1	109633403	109639554
SCARNA2	47.9860909881194	4.29253474951258e-12	9.91961855264862e-08	chr1	109642815	109643234
C1orf194	47.9860909881194	4.29253474951258e-12	9.91961855264862e-08	chr1	109648573	109656479
KIAA1324	49.4291254125413	2.05669387460211e-12	4.75281387481802e-08	chr1	109656585	109749403
CELSR2	49.4291254125413	2.05669387460211e-12	4.75281387481802e-08	chr1	109792641	109818378
PSRC1	49.4291254125413	2.05669387460211e-12	4.75281387481802e-08	chr1	109822176	109825808
MYBPHL	49.4291254125413	2.05669387460211e-12	4.75281387481802e-08	chr1	109834987	109849663
SORT1	49.4291254125413	2.05669387460211e-12	4.75281387481802e-08	chr1	109852188	109940563
PSMA5	49.4291254125413	2.05669387460211e-12	4.75281387481802e-08	chr1	109941653	109969108
SYPL2	49.4291254125413	2.05669387460211e-12	4.75281387481802e-08	chr1	110009100	110024764
ATXN7L2	49.4291254125413	2.05669387460211e-12	4.75281387481802e-08	chr1	110026561	110035420
CYB561D1	49.4291254125413	2.05669387460211e-12	4.75281387481802e-08	chr1	110036658	110043063
AMIGO1	49.4291254125413	2.05669387460211e-12	4.75281387481802e-08	chr1	110049446	110052336
GPR61	49.4291254125413	2.05669387460211e-12	4.75281387481802e-08	chr1	110082494	110088455
GNAI3	49.4291254125413	2.05669387460211e-12	4.75281387481802e-08	chr1	110091186	110138454
MIR197	49.4291254125413	2.05669387460211e-12	4.75281387481802e-08	chr1	110141515	110141589
GNAT2	49.4291254125413	2.05669387460211e-12	4.75281387481802e-08	chr1	110145889	110155705
AMPD2	49.4291254125413	2.05669387460211e-12	4.75281387481802e-08	chr1	110162126	110174677
GSTM4	49.4291254125413	2.05669387460211e-12	4.75281387481802e-08	chr1	110198698	110208123
GSTM2	49.4291254125413	2.05669387460211e-12	4.75281387481802e-08	chr1	110198698	110226619
GSTM1	49.4291254125413	2.05669387460211e-12	4.75281387481802e-08	chr1	110230418	110236367
GSTM5	49.4291254125413	2.05669387460211e-12	4.75281387481802e-08	chr1	110254864	110260890
GSTM3	49.4291254125413	2.05669387460211e-12	4.75281387481802e-08	chr1	110276554	110283660
EPS8L3	49.4291254125413	2.05669387460211e-12	4.75281387481802e-08	chr1	110292702	110306644
CSF1	47.9860909881194	4.29253474951258e-12	9.91961855264862e-08	chr1	110453233	110473616
AHCYL1	47.9860909881194	4.29253474951258e-12	9.91961855264862e-08	chr1	110527387	110566364
ALX3	47.9860909881194	4.29253474951258e-12	9.91961855264862e-08	chr1	110602997	110613322
UBL4B	47.9860909881194	4.29253474951258e-12	9.91961855264862e-08	chr1	110655062	110656569
SLC6A17	47.9860909881194	4.29253474951258e-12	9.91961855264862e-08	chr1	110693132	110744823
KCNC4	47.9860909881194	4.29253474951258e-12	9.91961855264862e-08	chr1	110753336	110776674
RBM15	47.9860909881194	4.29253474951258e-12	9.91961855264862e-08	chr1	110881945	110889303
SLC16A4	47.9860909881194	4.29253474951258e-12	9.91961855264862e-08	chr1	110905473	110933704
PROK1	47.9860909881194	4.29253474951258e-12	9.91961855264862e-08	chr1	110993788	110999976
CYMP	47.9860909881194	4.29253474951258e-12	9.91961855264862e-08	chr1	111016378	111033891
KCNA10	47.9860909881194	4.29253474951258e-12	9.91961855264862e-08	chr1	111059839	111061797
KCNA2	47.9860909881194	4.29253474951258e-12	9.91961855264862e-08	chr1	111136202	111174096
KCNA3	47.9860909881194	4.29253474951258e-12	9.91961855264862e-08	chr1	111214310	111217655
CD53	47.9860909881194	4.29253474951258e-12	9.91961855264862e-08	chr1	111413821	111442558
LRIF1	47.9860909881194	4.29253474951258e-12	9.91961855264862e-08	chr1	111489812	111506566
DRAM2	47.9860909881194	4.29253474951258e-12	9.91961855264862e-08	chr1	111659954	111682838
CEPT1	47.9860909881194	4.29253474951258e-12	9.91961855264862e-08	chr1	111682249	111727724
DENND2D	47.9860909881194	4.29253474951258e-12	9.91961855264862e-08	chr1	111728591	111747160
CHI3L2	47.9860909881194	4.29253474951258e-12	9.91961855264862e-08	chr1	111770281	111786062
CHIA	47.9860909881194	4.29253474951258e-12	9.91961855264862e-08	chr1	111833474	111863188
OVGP1	47.9860909881194	4.29253474951258e-12	9.91961855264862e-08	chr1	111956937	111970399
WDR77	47.9860909881194	4.29253474951258e-12	9.91961855264862e-08	chr1	111982512	111991830
C1orf162	47.9860909881194	4.29253474951258e-12	9.91961855264862e-08	chr1	112016604	112021134
ADORA3	47.9860909881194	4.29253474951258e-12	9.91961855264862e-08	chr1	112025970	112106597
RAP1A	46.2410066006601	1.04565415754198e-11	2.41640219266376e-07	chr1	112085055	112256101
DDX20	46.2410066006601	1.04565415754198e-11	2.41640219266376e-07	chr1	112298190	112310199
KCND3	44.5379713005222	2.4947152934779e-11	5.76503757169808e-07	chr1	112318454	112531777
CTTNBP2NL	46.2410066006601	1.04565415754198e-11	2.41640219266376e-07	chr1	112938800	113003786
MIR4256	46.2410066006601	1.04565415754198e-11	2.41640219266376e-07	chr1	113004392	113004455
WNT2B	46.2410066006601	1.04565415754198e-11	2.41640219266376e-07	chr1	113010040	113063910
ST7L	46.2410066006601	1.04565415754198e-11	2.41640219266376e-07	chr1	113066141	113162405
CAPZA1	46.2410066006601	1.04565415754198e-11	2.41640219266376e-07	chr1	113162075	113214241
MOV10	46.2410066006601	1.04565415754198e-11	2.41640219266376e-07	chr1	113217048	113243368
RHOC	46.2410066006601	1.04565415754198e-11	2.41640219266376e-07	chr1	113243749	113250025
PPM1J	46.2410066006601	1.04565415754198e-11	2.41640219266376e-07	chr1	113252616	113257950
SLC16A1	46.2410066006601	1.04565415754198e-11	2.41640219266376e-07	chr1	113454470	113498975
AKR7A2P1	46.2410066006601	1.04565415754198e-11	2.41640219266376e-07	chr1	113465972	113467295
LRIG2	46.2410066006601	1.04565415754198e-11	2.41640219266376e-07	chr1	113615831	113667342
LOC643441	46.2410066006601	1.04565415754198e-11	2.41640219266376e-07	chr1	113739404	113748875
MAGI3	46.2410066006601	1.04565415754198e-11	2.41640219266376e-07	chr1	113933475	114228545
PHTF1	46.2410066006601	1.04565415754198e-11	2.41640219266376e-07	chr1	114239824	114302098
RSBN1	46.2410066006601	1.04565415754198e-11	2.41640219266376e-07	chr1	114304454	114355070
PTPN22	46.2410066006601	1.04565415754198e-11	2.41640219266376e-07	chr1	114356433	114414375
BCL2L15	46.2410066006601	1.04565415754198e-11	2.41640219266376e-07	chr1	114419436	114430169
AP4B1	46.2410066006601	1.04565415754198e-11	2.41640219266376e-07	chr1	114437371	114447741
DCLRE1B	46.2410066006601	1.04565415754198e-11	2.41640219266376e-07	chr1	114447915	114456708
HIPK1	46.2410066006601	1.04565415754198e-11	2.41640219266376e-07	chr1	114471996	114520491
OLFML3	46.2410066006601	1.04565415754198e-11	2.41640219266376e-07	chr1	114522030	114524876
SYT6	46.2410066006601	1.04565415754198e-11	2.41640219266376e-07	chr1	114631914	114696472
TRIM33	47.9860909881194	4.29253474951258e-12	9.91961855264862e-08	chr1	114935399	115053781
BCAS2	47.9860909881194	4.29253474951258e-12	9.91961855264862e-08	chr1	115110181	115124265
DENND2C	47.9860909881194	4.29253474951258e-12	9.91961855264862e-08	chr1	115064017	115213044
AMPD1	47.9860909881194	4.29253474951258e-12	9.91961855264862e-08	chr1	115215720	115238239
NRAS	47.9860909881194	4.29253474951258e-12	9.91961855264862e-08	chr1	115247085	115259515
CSDE1	47.9860909881194	4.29253474951258e-12	9.91961855264862e-08	chr1	115259534	115300671
SIKE1	47.9860909881194	4.29253474951258e-12	9.91961855264862e-08	chr1	115312105	115323308
SYCP1	47.9860909881194	4.29253474951258e-12	9.91961855264862e-08	chr1	115397455	115537990
TSHB	47.9860909881194	4.29253474951258e-12	9.91961855264862e-08	chr1	115572445	115576930
TSPAN2	47.9860909881194	4.29253474951258e-12	9.91961855264862e-08	chr1	115590633	115632121
NGF	47.9860909881194	4.29253474951258e-12	9.91961855264862e-08	chr1	115828537	115880857
VANGL1	47.9860909881194	4.29253474951258e-12	9.91961855264862e-08	chr1	116184574	116240845
CASQ2	47.9860909881194	4.29253474951258e-12	9.91961855264862e-08	chr1	116242626	116311426
NHLH2	47.9860909881194	4.29253474951258e-12	9.91961855264862e-08	chr1	116378999	116383747
SLC22A15	47.9860909881194	4.29253474951258e-12	9.91961855264862e-08	chr1	116519119	116612675
MAB21L3	47.9860909881194	4.29253474951258e-12	9.91961855264862e-08	chr1	116654376	116677861
ATP1A1	47.9860909881194	4.29253474951258e-12	9.91961855264862e-08	chr1	116915004	116947396
CD58	47.9860909881194	4.29253474951258e-12	9.91961855264862e-08	chr1	117057156	117113715
IGSF3	47.9860909881194	4.29253474951258e-12	9.91961855264862e-08	chr1	117117020	117210377
MIR320B1	47.9860909881194	4.29253474951258e-12	9.91961855264862e-08	chr1	117214371	117214449
CD2	46.2410066006601	1.04565415754198e-11	2.41640219266376e-07	chr1	117297086	117311851
PTGFRN	46.2410066006601	1.04565415754198e-11	2.41640219266376e-07	chr1	117452689	117532972
CD101	46.2410066006601	1.04565415754198e-11	2.41640219266376e-07	chr1	117544372	117579173
TTF2	46.2410066006601	1.04565415754198e-11	2.41640219266376e-07	chr1	117602949	117645491
MIR942	46.2410066006601	1.04565415754198e-11	2.41640219266376e-07	chr1	117637265	117637350
TRIM45	46.2410066006601	1.04565415754198e-11	2.41640219266376e-07	chr1	117653677	117664411
VTCN1	46.2410066006601	1.04565415754198e-11	2.41640219266376e-07	chr1	117686209	117753582
MAN1A2	46.2410066006601	1.04565415754198e-11	2.41640219266376e-07	chr1	117910085	118068320
GDAP2	46.2410066006601	1.04565415754198e-11	2.41640219266376e-07	chr1	118406107	118472302
WDR3	46.2410066006601	1.04565415754198e-11	2.41640219266376e-07	chr1	118472372	118503049
SPAG17	46.2410066006601	1.04565415754198e-11	2.41640219266376e-07	chr1	118496288	118727848
TBX15	46.2410066006601	1.04565415754198e-11	2.41640219266376e-07	chr1	119425666	119532179
WARS2	46.2410066006601	1.04565415754198e-11	2.41640219266376e-07	chr1	119573839	119683295
HAO2	47.9860909881194	4.29253474951258e-12	9.91961855264862e-08	chr1	119911402	119936751
HSD3B2	47.9860909881194	4.29253474951258e-12	9.91961855264862e-08	chr1	119957270	119989122
HSD3B1	47.9860909881194	4.29253474951258e-12	9.91961855264862e-08	chr1	120049826	120057681
HSD3BP4	47.9860909881194	4.29253474951258e-12	9.91961855264862e-08	chr1	120106503	120115199
ZNF697	47.9860909881194	4.29253474951258e-12	9.91961855264862e-08	chr1	120162000	120190390
PHGDH	47.9860909881194	4.29253474951258e-12	9.91961855264862e-08	chr1	120254419	120286849
HMGCS2	47.9860909881194	4.29253474951258e-12	9.91961855264862e-08	chr1	120290619	120311555
REG4	49.7740943835161	1.72506674110684e-12	3.9864567320238e-08	chr1	120336641	120354203
NBPF7	49.7740943835161	1.72506674110684e-12	3.9864567320238e-08	chr1	120377388	120387503
ADAM30	49.7740943835161	1.72506674110684e-12	3.9864567320238e-08	chr1	120436156	120439147
NOTCH2	47.9860909881194	4.29253474951258e-12	9.91961855264862e-08	chr1	120454176	120612317
PARP14	23.2490974729242	1.42317218858807e-06	0.0328880861060817	chr3	122399672	122449687
HSPBAP1	23.2490974729242	1.42317218858807e-06	0.0328880861060817	chr3	122458844	122512666
SEMA5B	23.2490974729242	1.42317218858807e-06	0.0328880861060817	chr3	122628040	122747452
PDIA5	23.2490974729242	1.42317218858807e-06	0.0328880861060817	chr3	122785856	122880953
SEC22A	23.2490974729242	1.42317218858807e-06	0.0328880861060817	chr3	122920774	122992982
ADCY5	23.2490974729242	1.42317218858807e-06	0.0328880861060817	chr3	123001143	123167392
MYLK-AS1	23.2490974729242	1.42317218858807e-06	0.0328880861060817	chr3	123304403	123349666
MYLK	23.2490974729242	1.42317218858807e-06	0.0328880861060817	chr3	123331143	123603149
KALRN	23.2490974729242	1.42317218858807e-06	0.0328880861060817	chr3	123752542	124440036
PLXNA1	23.027380952381	1.59710478917616e-06	0.0369074945730719	chr3	126707437	126756235
KIAA1257	23.027380952381	1.59710478917616e-06	0.0369074945730719	chr3	128628709	128712986
GP9	23.027380952381	1.59710478917616e-06	0.0369074945730719	chr3	128779645	128781253
CNBP	23.027380952381	1.59710478917616e-06	0.0369074945730719	chr3	128886658	128902810
H1FX-AS1	24.1560390097524	8.88371519483602e-07	0.0205293774437466	chr3	129035114	129043412
RPL32P3	23.027380952381	1.59710478917616e-06	0.0369074945730719	chr3	129101677	129118282
SNORA7B	23.027380952381	1.59710478917616e-06	0.0369074945730719	chr3	129116053	129116191
MBD4	23.027380952381	1.59710478917616e-06	0.0369074945730719	chr3	129149787	129159022
IFT122	23.027380952381	1.59710478917616e-06	0.0369074945730719	chr3	129158968	129239191
RHO	23.027380952381	1.59710478917616e-06	0.0369074945730719	chr3	129247482	129254187
PLXND1	23.027380952381	1.59710478917616e-06	0.0369074945730719	chr3	129274056	129325582
TMCC1	25.1540664872841	5.29279291694881e-07	0.012231115151777	chr3	129366635	129612419
TRH	25.1540664872841	5.29279291694881e-07	0.012231115151777	chr3	129693236	129696781
ALG1L2	23.027380952381	1.59710478917616e-06	0.0369074945730719	chr3	129800674	129817233
FAM86HP	23.027380952381	1.59710478917616e-06	0.0369074945730719	chr3	129816625	129830276
COL6A4P2	23.027380952381	1.59710478917616e-06	0.0369074945730719	chr3	129931663	129992649
COL6A5	23.027380952381	1.59710478917616e-06	0.0369074945730719	chr3	130064359	130203690
COL6A6	23.027380952381	1.59710478917616e-06	0.0369074945730719	chr3	130279178	130395888
PIK3R4	25.1540664872841	5.29279291694881e-07	0.012231115151777	chr3	130397778	130465696
ATP2C1	23.027380952381	1.59710478917616e-06	0.0369074945730719	chr3	130569369	130735555
ASTE1	23.027380952381	1.59710478917616e-06	0.0369074945730719	chr3	130732721	130745646
NEK11	24.1560390097524	8.88371519483602e-07	0.0205293774437466	chr3	130745694	131069309
LOC339874	24.1560390097524	8.88371519483602e-07	0.0205293774437466	chr3	131043936	131100319
NUDT16P1	24.1560390097524	8.88371519483602e-07	0.0205293774437466	chr3	131080689	131083966
NUDT16	24.1560390097524	8.88371519483602e-07	0.0205293774437466	chr3	131100515	131107674
MRPL3	24.1560390097524	8.88371519483602e-07	0.0205293774437466	chr3	131181045	131221860
SNORA58	24.1560390097524	8.88371519483602e-07	0.0205293774437466	chr3	131197842	131198077
CPNE4	24.1560390097524	8.88371519483602e-07	0.0205293774437466	chr3	131253577	132004254
ACPP	28.6197378699766	8.80797810679191e-08	0.00203543566069854	chr3	132036211	132087146
DNAJC13	28.6197378699766	8.80797810679191e-08	0.00203543566069854	chr3	132136553	132257876
ACAD11	28.6197378699766	8.80797810679191e-08	0.00203543566069854	chr3	132276982	132378975
NPHP3-ACAD11	28.6197378699766	8.80797810679191e-08	0.00203543566069854	chr3	132297640	132403638
UBA5	28.6197378699766	8.80797810679191e-08	0.00203543566069854	chr3	132373290	132396944
NPHP3	28.6197378699766	8.80797810679191e-08	0.00203543566069854	chr3	132399453	132441303
NPHP3-AS1	28.6197378699766	8.80797810679191e-08	0.00203543566069854	chr3	132441186	132593050
TMEM108	29.8178571428571	4.74600373120579e-08	0.00109675400224435	chr3	132757171	133116619
BFSP2	29.8178571428571	4.74600373120579e-08	0.00109675400224435	chr3	133118790	133194056
CDV3	29.8178571428571	4.74600373120579e-08	0.00109675400224435	chr3	133292434	133309118
TOPBP1	29.8178571428571	4.74600373120579e-08	0.00109675400224435	chr3	133319449	133380737
TF	29.8178571428571	4.74600373120579e-08	0.00109675400224435	chr3	133419211	133497850
SRPRB	29.8178571428571	4.74600373120579e-08	0.00109675400224435	chr3	133502877	133540336
RAB6B	29.8178571428571	4.74600373120579e-08	0.00109675400224435	chr3	133543080	133614691
C3orf36	29.8178571428571	4.74600373120579e-08	0.00109675400224435	chr3	133646990	133648656
SLCO2A1	31.0270901058598	2.54452056933477e-08	0.000588013258367572	chr3	133651540	133748920
RYK	31.0270901058598	2.54452056933477e-08	0.000588013258367572	chr3	133875978	133969586
AMOTL2	31.0270901058598	2.54452056933477e-08	0.000588013258367572	chr3	134074190	134094259
MIR4788	29.8178571428571	4.74600373120579e-08	0.00109675400224435	chr3	134156669	134156748
ANAPC13	29.8178571428571	4.74600373120579e-08	0.00109675400224435	chr3	134196546	134204865
CEP63	27.4842043844294	1.58382784008367e-07	0.00366006775564935	chr3	134204575	134293855
KY	27.4842043844294	1.58382784008367e-07	0.00366006775564935	chr3	134318765	134370478
EPHB1	27.4842043844294	1.58382784008367e-07	0.00366006775564935	chr3	134514099	134979307
PPP2R3A	26.3130952380952	2.90313534647886e-07	0.006708855472178	chr3	135684515	135866752
MSL2	26.3130952380952	2.90313534647886e-07	0.006708855472178	chr3	135867760	135914688
PCCB	27.4842043844294	1.58382784008367e-07	0.00366006775564935	chr3	135969167	136056737
STAG1	27.4842043844294	1.58382784008367e-07	0.00366006775564935	chr3	136055999	136471245
NCK1	28.6672661870504	8.59442643361799e-08	0.00198608600454478	chr3	136581050	136667968
IL20RB	28.6672661870504	8.59442643361799e-08	0.00198608600454478	chr3	136676707	136729926
SOX14	25.1540664872841	5.29279291694881e-07	0.012231115151777	chr3	137483134	137485172
CLDN18	25.1540664872841	5.29279291694881e-07	0.012231115151777	chr3	137717658	137752494
DZIP1L	25.1540664872841	5.29279291694881e-07	0.012231115151777	chr3	137780827	137834451
A4GNT	25.1540664872841	5.29279291694881e-07	0.012231115151777	chr3	137842560	137851229
DBR1	25.1540664872841	5.29279291694881e-07	0.012231115151777	chr3	137879830	137893791
ARMC8	25.1540664872841	5.29279291694881e-07	0.012231115151777	chr3	137906115	138017228
NME9	25.1540664872841	5.29279291694881e-07	0.012231115151777	chr3	137980279	138048728
MRAS	25.1540664872841	5.29279291694881e-07	0.012231115151777	chr3	138066490	138124377
ESYT3	27.4328014184397	1.62648918503573e-07	0.00375865385769907	chr3	138153415	138197256
CEP70	26.2571350910574	2.98848643037641e-07	0.00690609329195685	chr3	138213187	138313129
FAIM	26.2571350910574	2.98848643037641e-07	0.00690609329195685	chr3	138327542	138352213
PIK3CB	26.2571350910574	2.98848643037641e-07	0.00690609329195685	chr3	138371540	138478201
FOXL2	24.0072695035461	9.59726616699683e-07	0.022178322385313	chr3	138663066	138665982
PRR23A	24.0072695035461	9.59726616699683e-07	0.022178322385313	chr3	138722804	138725110
PRR23B	24.0072695035461	9.59726616699683e-07	0.022178322385313	chr3	138737873	138739768
PRR23C	24.0072695035461	9.59726616699683e-07	0.022178322385313	chr3	138760944	138763734
BPESC1	24.0072695035461	9.59726616699683e-07	0.022178322385313	chr3	138823027	138844005
PISRT1	24.0072695035461	9.59726616699683e-07	0.022178322385313	chr3	138951834	138952364
MRPS22	24.0072695035461	9.59726616699683e-07	0.022178322385313	chr3	139062798	139075887
COPB2	24.0072695035461	9.59726616699683e-07	0.022178322385313	chr3	139076433	139108522
RBP2	24.0072695035461	9.59726616699683e-07	0.022178322385313	chr3	139171726	139195352
RBP1	24.0072695035461	9.59726616699683e-07	0.022178322385313	chr3	139236276	139258671
NMNAT3	25.1540664872841	5.29279291694881e-07	0.012231115151777	chr3	139279023	139396885
CLSTN2	23.027380952381	1.59710478917616e-06	0.0369074945730719	chr3	139654027	140286919
TRIM42	25.1540664872841	5.29279291694881e-07	0.012231115151777	chr3	140396866	140419992
SLC25A36	25.1540664872841	5.29279291694881e-07	0.012231115151777	chr3	140660662	140698785
SPSB4	25.1540664872841	5.29279291694881e-07	0.012231115151777	chr3	140770743	140867453
ZBTB38	25.1540664872841	5.29279291694881e-07	0.012231115151777	chr3	141043055	141168632
RASA2	25.1540664872841	5.29279291694881e-07	0.012231115151777	chr3	141205926	141331197
RNF7	25.1540664872841	5.29279291694881e-07	0.012231115151777	chr3	141457051	141465645
GRK7	25.1540664872841	5.29279291694881e-07	0.012231115151777	chr3	141497043	141535892
ATP1B3	25.1540664872841	5.29279291694881e-07	0.012231115151777	chr3	141595470	141645382
TFDP2	26.3130952380952	2.90313534647886e-07	0.006708855472178	chr3	141663270	141868386
GK5	26.3130952380952	2.90313534647886e-07	0.006708855472178	chr3	141876369	141944449
XRN1	26.3130952380952	2.90313534647886e-07	0.006708855472178	chr3	142025449	142166853
ATR	26.3130952380952	2.90313534647886e-07	0.006708855472178	chr3	142168077	142297668
PLS1	25.1540664872841	5.29279291694881e-07	0.012231115151777	chr3	142315229	142432505
TRPC1	25.1540664872841	5.29279291694881e-07	0.012231115151777	chr3	142443266	142526729
PCOLCE2	25.1540664872841	5.29279291694881e-07	0.012231115151777	chr3	142536702	142608045
LOC100507389	25.1540664872841	5.29279291694881e-07	0.012231115151777	chr3	142645517	142661378
PAQR9	25.1540664872841	5.29279291694881e-07	0.012231115151777	chr3	142680074	142682178
LOC100289361	25.1540664872841	5.29279291694881e-07	0.012231115151777	chr3	142719687	142720309
U2SURP	25.1540664872841	5.29279291694881e-07	0.012231115151777	chr3	142720372	142779567
CHST2	25.1540664872841	5.29279291694881e-07	0.012231115151777	chr3	142838618	142842856
SLC9A9	25.1540664872841	5.29279291694881e-07	0.012231115151777	chr3	142984064	143567373
BCHE	24.1560390097524	8.88371519483602e-07	0.0205293774437466	chr3	165490692	165555253
SERPINI1	23.2490974729242	1.42317218858807e-06	0.0328880861060817	chr3	167453432	167543357
GOLIM4	24.1560390097524	8.88371519483602e-07	0.0205293774437466	chr3	167727654	167813417
EGFEM1P	24.1560390097524	8.88371519483602e-07	0.0205293774437466	chr3	167967310	168548374
MIR551B	24.1560390097524	8.88371519483602e-07	0.0205293774437466	chr3	168269642	168269737
MECOM	26.4523064580826	2.7012574955395e-07	0.00624233594644223	chr3	168801287	169381563
TERC	26.4523064580826	2.7012574955395e-07	0.00624233594644223	chr3	169482398	169482848
MYNN	26.4523064580826	2.7012574955395e-07	0.00624233594644223	chr3	169490853	169507504
LRRC34	26.4523064580826	2.7012574955395e-07	0.00624233594644223	chr3	169511216	169530574
LRRIQ4	26.4523064580826	2.7012574955395e-07	0.00624233594644223	chr3	169539710	169555560
LRRC31	26.4523064580826	2.7012574955395e-07	0.00624233594644223	chr3	169557029	169587723
SAMD7	26.4523064580826	2.7012574955395e-07	0.00624233594644223	chr3	169629482	169656948
LOC100128164	26.4523064580826	2.7012574955395e-07	0.00624233594644223	chr3	169661772	169684522
SEC62	26.4523064580826	2.7012574955395e-07	0.00624233594644223	chr3	169684580	169716161
GPR160	26.4523064580826	2.7012574955395e-07	0.00624233594644223	chr3	169755735	169803183
PHC3	26.4523064580826	2.7012574955395e-07	0.00624233594644223	chr3	169805368	169899537
PRKCI	25.2977436232832	4.91283115432851e-07	0.0113530615145378	chr3	169940220	170023770
SKIL	25.2977436232832	4.91283115432851e-07	0.0113530615145378	chr3	170075473	170114637
CLDN11	25.2977436232832	4.91283115432851e-07	0.0113530615145378	chr3	170136653	170578169
SLC7A14	26.4523064580826	2.7012574955395e-07	0.00624233594644223	chr3	170177342	170303863
RPL22L1	25.2977436232832	4.91283115432851e-07	0.0113530615145378	chr3	170582665	170588045
EIF5A2	25.2977436232832	4.91283115432851e-07	0.0113530615145378	chr3	170606204	170626426
SLC2A2	25.2977436232832	4.91283115432851e-07	0.0113530615145378	chr3	170714137	170744768
TNIK	26.4523064580826	2.7012574955395e-07	0.00624233594644223	chr3	170780292	171178197
MIR569	24.1560390097524	8.88371519483602e-07	0.0205293774437466	chr3	170824453	170824548
PLD1	24.1560390097524	8.88371519483602e-07	0.0205293774437466	chr3	171318195	171528504
TMEM212	24.1560390097524	8.88371519483602e-07	0.0205293774437466	chr3	171561139	171577108
FNDC3B	24.1560390097524	8.88371519483602e-07	0.0205293774437466	chr3	171757418	172118492
GHSR	24.1560390097524	8.88371519483602e-07	0.0205293774437466	chr3	172161081	172166246
TNFSF10	24.1560390097524	8.88371519483602e-07	0.0205293774437466	chr3	172223298	172241297
NCEH1	26.3130952380952	2.90313534647886e-07	0.006708855472178	chr3	172348435	172429008
ECT2	26.3130952380952	2.90313534647886e-07	0.006708855472178	chr3	172468475	172539264
SPATA16	27.4842043844294	1.58382784008367e-07	0.00366006775564935	chr3	172607147	172859058
NLGN1	26.4523064580826	2.7012574955395e-07	0.00624233594644223	chr3	173116244	174001116
NAALADL2	27.6195652173913	1.47677433534302e-07	0.00341267781154418	chr3	174577111	175523428
MIR4789	27.6195652173913	1.47677433534302e-07	0.00341267781154418	chr3	175087329	175087410
TBL1XR1	26.4523064580826	2.7012574955395e-07	0.00624233594644223	chr3	176738542	176915048
KCNMB2	26.4523064580826	2.7012574955395e-07	0.00624233594644223	chr3	178136989	178562217
ZMAT3	26.4523064580826	2.7012574955395e-07	0.00624233594644223	chr3	178735011	178789656
PIK3CA	26.4523064580826	2.7012574955395e-07	0.00624233594644223	chr3	178866311	178952497
KCNMB3	26.4523064580826	2.7012574955395e-07	0.00624233594644223	chr3	178957537	178984838
ZNF639	26.4523064580826	2.7012574955395e-07	0.00624233594644223	chr3	179040819	179053320
MFN1	26.4523064580826	2.7012574955395e-07	0.00624233594644223	chr3	179065480	179111008
GNB4	26.4523064580826	2.7012574955395e-07	0.00624233594644223	chr3	179113876	179169371
ACTL6A	26.4523064580826	2.7012574955395e-07	0.00624233594644223	chr3	179280708	179306193
MRPL47	26.4523064580826	2.7012574955395e-07	0.00624233594644223	chr3	179306255	179322434
NDUFB5	27.6195652173913	1.47677433534302e-07	0.00341267781154418	chr3	179322575	179342288
USP13	27.6195652173913	1.47677433534302e-07	0.00341267781154418	chr3	179370933	179507189
PEX5L	29.8621740874448	4.63874990289413e-08	0.0010719687150598	chr3	179512747	179754841
TTC14	32.247383911053	1.35739725434982e-08	0.0003136809315077	chr3	180319918	180335616
CCDC39	32.247383911053	1.35739725434982e-08	0.0003136809315077	chr3	180331796	180455662
FXR1	32.247383911053	1.35739725434982e-08	0.0003136809315077	chr3	180630234	180700539
DNAJC19	32.247383911053	1.35739725434982e-08	0.0003136809315077	chr3	180701498	180707562
SOX2-OT	34.7210144927536	3.8050196923231e-09	8.79302000698945e-05	chr3	180774468	181460013
SOX2	34.7210144927536	3.8050196923231e-09	8.79302000698945e-05	chr3	181429712	181432223
ATP11B	29.8621740874448	4.63874990289413e-08	0.0010719687150598	chr3	182511291	182639421
DCUN1D1	29.8621740874448	4.63874990289413e-08	0.0010719687150598	chr3	182660559	182698326
MCCC1	29.8621740874448	4.63874990289413e-08	0.0010719687150598	chr3	182733006	182833860
LAMP3	29.8621740874448	4.63874990289413e-08	0.0010719687150598	chr3	182840003	182880667
MCF2L2	31.0688405797101	2.49037245852405e-08	0.000575500171440323	chr3	182895831	183145855
B3GNT5	29.8621740874448	4.63874990289413e-08	0.0010719687150598	chr3	182971032	182991179
ABCC5	31.0688405797101	2.49037245852405e-08	0.000575500171440323	chr3	183637724	183735727
AP2M1	31.0688405797101	2.49037245852405e-08	0.000575500171440323	chr3	183892634	183901879
DVL3	31.0688405797101	2.49037245852405e-08	0.000575500171440323	chr3	183873284	183891314
EIF2B5	31.0688405797101	2.49037245852405e-08	0.000575500171440323	chr3	183852810	183863099
HTR3C	31.0688405797101	2.49037245852405e-08	0.000575500171440323	chr3	183770835	183778461
HTR3D	31.0688405797101	2.49037245852405e-08	0.000575500171440323	chr3	183749332	183757157
HTR3E	31.0688405797101	2.49037245852405e-08	0.000575500171440323	chr3	183814852	183824783
KLHL24	31.0688405797101	2.49037245852405e-08	0.000575500171440323	chr3	183353411	183402304
KLHL6	31.0688405797101	2.49037245852405e-08	0.000575500171440323	chr3	183205319	183273499
MAP6D1	31.0688405797101	2.49037245852405e-08	0.000575500171440323	chr3	183533664	183543393
PARL	31.0688405797101	2.49037245852405e-08	0.000575500171440323	chr3	183547173	183602693
YEATS2	31.0688405797101	2.49037245852405e-08	0.000575500171440323	chr3	183415606	183530413
ABCF3	31.0688405797101	2.49037245852405e-08	0.000575500171440323	chr3	183903863	183911795
VWA5B2	31.0688405797101	2.49037245852405e-08	0.000575500171440323	chr3	183948317	183960117
ALG3	31.0688405797101	2.49037245852405e-08	0.000575500171440323	chr3	183960117	183967313
MIR1224	31.0688405797101	2.49037245852405e-08	0.000575500171440323	chr3	183959193	183959277
ECE2	31.0688405797101	2.49037245852405e-08	0.000575500171440323	chr3	183967445	184010819
CAMK2N2	31.0688405797101	2.49037245852405e-08	0.000575500171440323	chr3	183977003	183979251
PSMD2	31.0688405797101	2.49037245852405e-08	0.000575500171440323	chr3	184017022	184026840
EIF4G1	32.2871953578337	1.32986818684489e-08	0.000307319239297986	chr3	184032283	184053146
SNORD66	31.0688405797101	2.49037245852405e-08	0.000575500171440323	chr3	184043484	184043559
FAM131A	32.2871953578337	1.32986818684489e-08	0.000307319239297986	chr3	184053717	184064063
CLCN2	32.2871953578337	1.32986818684489e-08	0.000307319239297986	chr3	184063973	184079439
POLR2H	32.2871953578337	1.32986818684489e-08	0.000307319239297986	chr3	184081194	184086363
THPO	32.2871953578337	1.32986818684489e-08	0.000307319239297986	chr3	184089773	184095932
CHRD	31.0688405797101	2.49037245852405e-08	0.000575500171440323	chr3	184097861	184107617
EPHB3	32.2871953578337	1.32986818684489e-08	0.000307319239297986	chr3	184279587	184300196
MAGEF1	31.0688405797101	2.49037245852405e-08	0.000575500171440323	chr3	184428155	184429836
VPS8	29.8621740874448	4.63874990289413e-08	0.0010719687150598	chr3	184529931	184770402
C3orf70	29.8621740874448	4.63874990289413e-08	0.0010719687150598	chr3	184795838	184870802
EHHADH	27.6195652173913	1.47677433534302e-07	0.00341267781154418	chr3	184908412	184971886
MAP3K13	29.9916362530414	4.33913853844507e-08	0.00100273152484927	chr3	185000729	185206882
TMEM41A	29.9916362530414	4.33913853844507e-08	0.00100273152484927	chr3	185207389	185216845
LIPH	29.9916362530414	4.33913853844507e-08	0.00100273152484927	chr3	185225570	185270369
SENP2	29.9916362530414	4.33913853844507e-08	0.00100273152484927	chr3	185300507	185348885
IGF2BP2	26.6619525547445	2.42346947568242e-07	0.0056003956113545	chr3	185361527	185542827
TRA2B	25.5108704061896	4.39897466907024e-07	0.0101655905627544	chr3	185632358	185655924
ETV5	27.6195652173913	1.47677433534302e-07	0.00341267781154418	chr3	185764106	185826901
DGKG	29.9916362530414	4.33913853844507e-08	0.00100273152484927	chr3	185864990	186080023
CRYGS	29.9916362530414	4.33913853844507e-08	0.00100273152484927	chr3	186256232	186264491
TBCCD1	29.9916362530414	4.33913853844507e-08	0.00100273152484927	chr3	186263856	186288332
DNAJB11	29.0036764705882	7.22410654798582e-08	0.00166941878217404	chr3	186287952	186303589
AHSG	29.0036764705882	7.22410654798582e-08	0.00166941878217404	chr3	186330850	186339107
FETUB	29.0036764705882	7.22410654798582e-08	0.00166941878217404	chr3	186353758	186370797
HRG	29.0036764705882	7.22410654798582e-08	0.00166941878217404	chr3	186383798	186396023
KNG1	29.0036764705882	7.22410654798582e-08	0.00166941878217404	chr3	186435098	186462199
EIF4A2	29.0036764705882	7.22410654798582e-08	0.00166941878217404	chr3	186501361	186507685
SNORD2	29.0036764705882	7.22410654798582e-08	0.00166941878217404	chr3	186502585	186502654
RFC4	29.0036764705882	7.22410654798582e-08	0.00166941878217404	chr3	186507682	186524484
SNORA4	29.0036764705882	7.22410654798582e-08	0.00166941878217404	chr3	186505402	186505538
SNORA63	29.0036764705882	7.22410654798582e-08	0.00166941878217404	chr3	186505088	186505222
SNORA81	29.0036764705882	7.22410654798582e-08	0.00166941878217404	chr3	186504461	186504641
ADIPOQ	29.0036764705882	7.22410654798582e-08	0.00166941878217404	chr3	186560463	186576252
ST6GAL1	30.1940525287606	3.90906372056505e-08	0.000903345535185378	chr3	186648315	186796341
RPL39L	31.3972934472934	2.10273819994795e-08	0.000485921770625972	chr3	186838741	186857263
RTP1	32.6133127586449	1.12441925687695e-08	0.000259842046071694	chr3	186915274	186919253
MASP1	32.6133127586449	1.12441925687695e-08	0.000259842046071694	chr3	186933873	187009810
RTP4	32.6133127586449	1.12441925687695e-08	0.000259842046071694	chr3	187086168	187089369
SST	33.842039800995	5.97731597045272e-09	0.000138129794761192	chr3	187386694	187388201
RTP2	32.6133127586449	1.12441925687695e-08	0.000259842046071694	chr3	187416047	187420345
LOC100131635	33.842039800995	5.97731597045272e-09	0.000138129794761192	chr3	187420154	187450203
BCL6	33.842039800995	5.97731597045272e-09	0.000138129794761192	chr3	187439165	187463513
LPP-AS2	32.8787593984962	9.80891593545952e-09	0.000226674238352534	chr3	187868994	187871876
LPP	30.7823899371069	2.88645433203079e-08	0.000667030731588995	chr3	187871663	188608460
FLJ42393	32.8787593984962	9.80891593545952e-09	0.000226674238352534	chr3	187896331	187898596
TPRG1	26.8938583489076	2.14940829073686e-07	0.00496706761906381	chr3	188665003	189041271
TP63	25.7608411703239	3.86450138833938e-07	0.00893047625831347	chr3	189349216	189615068
MIR944	24.6429659053294	6.89961305522573e-07	0.0159443158093211	chr3	189547711	189547798
CLDN1	24.6429659053294	6.89961305522573e-07	0.0159443158093211	chr3	190023490	190040235
CLDN16	24.6429659053294	6.89961305522573e-07	0.0159443158093211	chr3	190105661	190129932
TMEM207	24.6429659053294	6.89961305522573e-07	0.0159443158093211	chr3	190146444	190167665
IL1RAP	24.6429659053294	6.89961305522573e-07	0.0159443158093211	chr3	190231840	190374986
GMNC	26.4802631578947	2.66244491024043e-07	0.00615264394307461	chr3	190570526	190580465
SNAR-I	26.4802631578947	2.66244491024043e-07	0.00615264394307461	chr3	190595719	190595839
OSTN	24.975641025641	5.80592203428602e-07	0.0134169052290316	chr3	190930322	190967910
CCDC50	23.1274461667953	1.51611086806174e-06	0.0350358060500388	chr3	191046874	191116459
PYDC2	23.1274461667953	1.51611086806174e-06	0.0350358060500388	chr3	191178952	191179245
FGF12	26.8938583489076	2.14940829073686e-07	0.00496706761906381	chr3	191857182	192445388
MB21D2	24.6429659053294	6.89961305522573e-07	0.0159443158093211	chr3	192514605	192635950
MGC2889	23.5404135338346	1.22317338541962e-06	0.028266313763662	chr3	192959568	192961761
ATP13A5	23.5404135338346	1.22317338541962e-06	0.028266313763662	chr3	192992831	193096514
TMEM44	22.9008620689655	1.70575335583749e-06	0.0394182543000486	chr3	194308402	194354418
ITPR3	23.027380952381	1.59710478917616e-06	0.0369074945730719	chr6	33589156	33664348
SRF	22.8728821237655	1.73076524213877e-06	0.0399962539805848	chr6	43138920	43149244
CUL9	22.8728821237655	1.73076524213877e-06	0.0399962539805848	chr6	43149922	43192325
TTBK1	22.8728821237655	1.73076524213877e-06	0.0399962539805848	chr6	43211222	43255997
SLC22A7	22.8728821237655	1.73076524213877e-06	0.0399962539805848	chr6	43265998	43273276
CRIP3	22.8728821237655	1.73076524213877e-06	0.0399962539805848	chr6	43273211	43276530
ZNF318	22.8728821237655	1.73076524213877e-06	0.0399962539805848	chr6	43278871	43337181
ABCC10	22.8728821237655	1.73076524213877e-06	0.0399962539805848	chr6	43395292	43418163
DLK2	22.8728821237655	1.73076524213877e-06	0.0399962539805848	chr6	43418090	43423786
TJAP1	24.0072695035461	9.59726616699683e-07	0.022178322385313	chr6	43445261	43474294
LRRC73	24.0072695035461	9.59726616699683e-07	0.022178322385313	chr6	43474703	43478081
YIPF3	24.0072695035461	9.59726616699683e-07	0.022178322385313	chr6	43479565	43484728
POLR1C	24.0072695035461	9.59726616699683e-07	0.022178322385313	chr6	43484777	43497114
XPO5	25.1540664872841	5.29279291694881e-07	0.012231115151777	chr6	43490068	43543812
POLH	25.1540664872841	5.29279291694881e-07	0.012231115151777	chr6	43543878	43588260
GTPBP2	25.1540664872841	5.29279291694881e-07	0.012231115151777	chr6	43588218	43596936
MAD2L1BP	25.1540664872841	5.29279291694881e-07	0.012231115151777	chr6	43597279	43608688
RSPH9	25.1540664872841	5.29279291694881e-07	0.012231115151777	chr6	43612767	43638748
MRPS18A	25.1540664872841	5.29279291694881e-07	0.012231115151777	chr6	43638934	43655549
VEGFA	25.1540664872841	5.29279291694881e-07	0.012231115151777	chr6	43737946	43754223
C6orf223	23.027380952381	1.59710478917616e-06	0.0369074945730719	chr6	43968337	43973694
CDC5L	23.027380952381	1.59710478917616e-06	0.0369074945730719	chr6	44355251	44418161
MIR4642	23.027380952381	1.59710478917616e-06	0.0369074945730719	chr6	44403378	44403459
RCAN2	23.027380952381	1.59710478917616e-06	0.0369074945730719	chr6	46188467	46459804
CYP39A1	23.027380952381	1.59710478917616e-06	0.0369074945730719	chr6	46517445	46620523
SLC25A27	23.027380952381	1.59710478917616e-06	0.0369074945730719	chr6	46620652	46645927
TDRD6	23.027380952381	1.59710478917616e-06	0.0369074945730719	chr6	46655612	46672056
PLA2G7	23.027380952381	1.59710478917616e-06	0.0369074945730719	chr6	46672053	46703430
MEP1A	23.027380952381	1.59710478917616e-06	0.0369074945730719	chr6	46761094	46807519
TNFRSF21	23.027380952381	1.59710478917616e-06	0.0369074945730719	chr6	47199268	47277680
CENPQ	23.027380952381	1.59710478917616e-06	0.0369074945730719	chr6	49431096	49460820
GLYATL3	23.027380952381	1.59710478917616e-06	0.0369074945730719	chr6	49467671	49495777
C6orf141	23.027380952381	1.59710478917616e-06	0.0369074945730719	chr6	49518113	49519808
RHAG	23.027380952381	1.59710478917616e-06	0.0369074945730719	chr6	49572890	49604587
BMP5	23.027380952381	1.59710478917616e-06	0.0369074945730719	chr6	55620238	55740375
COL21A1	23.027380952381	1.59710478917616e-06	0.0369074945730719	chr6	55921388	56258892
DST	23.027380952381	1.59710478917616e-06	0.0369074945730719	chr6	56322785	56819426
BEND6	23.027380952381	1.59710478917616e-06	0.0369074945730719	chr6	56819773	56892142
KIAA1586	23.027380952381	1.59710478917616e-06	0.0369074945730719	chr6	56911384	56920023
ZNF451	23.027380952381	1.59710478917616e-06	0.0369074945730719	chr6	56954808	57035098
BAG2	23.027380952381	1.59710478917616e-06	0.0369074945730719	chr6	57037104	57050012
RAB23	23.027380952381	1.59710478917616e-06	0.0369074945730719	chr6	57053582	57087101
PRIM2	23.027380952381	1.59710478917616e-06	0.0369074945730719	chr6	57182422	57513376
GUSBP4	23.027380952381	1.59710478917616e-06	0.0369074945730719	chr6	58246159	58287724
KHDRBS2	29.9916362530414	4.33913853844507e-08	0.00100273152484927	chr6	62389865	62996100
LGSN	29.9916362530414	4.33913853844507e-08	0.00100273152484927	chr6	63985856	64029882
PTP4A1	29.9916362530414	4.33913853844507e-08	0.00100273152484927	chr6	64231651	64293489
PHF3	29.9916362530414	4.33913853844507e-08	0.00100273152484927	chr6	64345725	64424405
EYS	28.0947293447293	1.15520038265959e-07	0.00266955256428805	chr6	64429876	66417118
LMBRD1	24.2300995024876	8.54858008288595e-07	0.0197549137135411	chr6	70385641	70507049
COL19A1	24.2300995024876	8.54858008288595e-07	0.0197549137135411	chr6	70576448	70922157
COL9A1	24.2300995024876	8.54858008288595e-07	0.0197549137135411	chr6	70925743	71012786
FAM135A	24.2300995024876	8.54858008288595e-07	0.0197549137135411	chr6	71123107	71270877
SMAP1	24.2300995024876	8.54858008288595e-07	0.0197549137135411	chr6	71377479	71571716
B3GAT2	24.2300995024876	8.54858008288595e-07	0.0197549137135411	chr6	71571069	71666788
OGFRL1	24.2300995024876	8.54858008288595e-07	0.0197549137135411	chr6	71998477	72012230
MIR30C2	24.2300995024876	8.54858008288595e-07	0.0197549137135411	chr6	72086663	72086734
MIR30A	24.2300995024876	8.54858008288595e-07	0.0197549137135411	chr6	72113254	72113324
LINC00472	24.2300995024876	8.54858008288595e-07	0.0197549137135411	chr6	72124149	72130448
RIMS1	26.4802631578947	2.66244491024043e-07	0.00615264394307461	chr6	72596406	73112845
KCNQ5	29.9650705677644	4.39899539235797e-08	0.00101656384522	chr6	73331571	73908573
MIR4282	28.7890543364681	8.0705939039425e-08	0.00186503354526207	chr6	73677410	73677476
KHDC1L	28.7890543364681	8.0705939039425e-08	0.00186503354526207	chr6	73933268	73935175
KHDC1	29.9650705677644	4.39899539235797e-08	0.00101656384522	chr6	73919471	74019938
DPPA5	29.9650705677644	4.39899539235797e-08	0.00101656384522	chr6	74062785	74063999
OOEP	29.9650705677644	4.39899539235797e-08	0.00101656384522	chr6	74078280	74104816
DDX43	28.7890543364681	8.0705939039425e-08	0.00186503354526207	chr6	74104285	74127289
MTO1	28.7890543364681	8.0705939039425e-08	0.00186503354526207	chr6	74171454	74211179
EEF1A1	29.9650705677644	4.39899539235797e-08	0.00101656384522	chr6	74225473	74230755
SLC17A5	28.7890543364681	8.0705939039425e-08	0.00186503354526207	chr6	74303102	74363737
CD109	27.627408142999	1.47079868337682e-07	0.00339886867741549	chr6	74405508	74538041
COL12A1	28.7890543364681	8.0705939039425e-08	0.00186503354526207	chr6	75794042	75915623
COX7A2	27.627408142999	1.47079868337682e-07	0.00339886867741549	chr6	75947391	75953644
TMEM30A	27.627408142999	1.47079868337682e-07	0.00339886867741549	chr6	75962638	75994632
LOC100506804	27.627408142999	1.47079868337682e-07	0.00339886867741549	chr6	75994730	76001580
FILIP1	27.627408142999	1.47079868337682e-07	0.00339886867741549	chr6	76004607	76203496
SENP6	28.7890543364681	8.0705939039425e-08	0.00186503354526207	chr6	76311622	76427994
MYO6	28.7890543364681	8.0705939039425e-08	0.00186503354526207	chr6	76458909	76629254
IMPG1	27.627408142999	1.47079868337682e-07	0.00339886867741549	chr6	76631062	76782335
HTR1B	28.7890543364681	8.0705939039425e-08	0.00186503354526207	chr6	78171948	78173120
IRAK1BP1	30.7823899371069	2.88645433203079e-08	0.000667030731588995	chr6	79577261	79656157
PHIP	31.9855015673981	1.55327543882624e-08	0.000358946421158356	chr6	79644136	79788011
HMGN3	31.9855015673981	1.55327543882624e-08	0.000358946421158356	chr6	79910962	79944455
LCA5	29.9650705677644	4.39899539235797e-08	0.00101656384522	chr6	80194708	80247147
SH3BGRL2	29.9650705677644	4.39899539235797e-08	0.00101656384522	chr6	80341000	80413369
RNY4	29.9650705677644	4.39899539235797e-08	0.00101656384522	chr6	80451636	80451669
ELOVL4	29.9650705677644	4.39899539235797e-08	0.00101656384522	chr6	80624529	80657315
TTK	29.9650705677644	4.39899539235797e-08	0.00101656384522	chr6	80714322	80752244
BCKDHB	29.9650705677644	4.39899539235797e-08	0.00101656384522	chr6	80816344	81055987
IBTK	29.9650705677644	4.39899539235797e-08	0.00101656384522	chr6	82879956	82957448
TPBG	29.9650705677644	4.39899539235797e-08	0.00101656384522	chr6	83072923	83077133
PGM3	29.9650705677644	4.39899539235797e-08	0.00101656384522	chr6	83874593	83903655
RWDD2A	29.9650705677644	4.39899539235797e-08	0.00101656384522	chr6	83903032	83906256
ME1	29.9650705677644	4.39899539235797e-08	0.00101656384522	chr6	83920110	84140938
PRSS35	29.9650705677644	4.39899539235797e-08	0.00101656384522	chr6	84222194	84235421
SNAP91	29.9650705677644	4.39899539235797e-08	0.00101656384522	chr6	84262605	84419127
CYB5R4	28.7890543364681	8.0705939039425e-08	0.00186503354526207	chr6	84569370	84670146
RIPPLY2	28.7890543364681	8.0705939039425e-08	0.00186503354526207	chr6	84562985	84567234
MRAP2	28.7890543364681	8.0705939039425e-08	0.00186503354526207	chr6	84743420	84800605
TBX18	26.8938583489076	2.14940829073686e-07	0.00496706761906381	chr6	85397079	85473954
NT5E	26.8938583489076	2.14940829073686e-07	0.00496706761906381	chr6	86159302	86205509
SNX14	26.8938583489076	2.14940829073686e-07	0.00496706761906381	chr6	86215215	86303629
SYNCRIP	26.8938583489076	2.14940829073686e-07	0.00496706761906381	chr6	86317502	86353043
SNHG5	26.8938583489076	2.14940829073686e-07	0.00496706761906381	chr6	86386725	86388451
SNORD50A	26.8938583489076	2.14940829073686e-07	0.00496706761906381	chr6	86387012	86387086
SNORD50B	26.8938583489076	2.14940829073686e-07	0.00496706761906381	chr6	86387307	86387377
HTR1E	28.0418575063613	1.18719578626097e-07	0.00274349074247048	chr6	87647024	87726397
CGA	28.0418575063613	1.18719578626097e-07	0.00274349074247048	chr6	87795216	87804865
ZNF292	29.2046981973494	6.51211088393357e-08	0.00150488370416821	chr6	87862551	87973406
GJB7	29.2046981973494	6.51211088393357e-08	0.00150488370416821	chr6	87992697	88038996
C6orf163	29.2046981973494	6.51211088393357e-08	0.00150488370416821	chr6	88054571	88075181
SLC35A1	29.2046981973494	6.51211088393357e-08	0.00150488370416821	chr6	88146444	88222057
RARS2	29.2046981973494	6.51211088393357e-08	0.00150488370416821	chr6	88224096	88299735
ORC3	29.2046981973494	6.51211088393357e-08	0.00150488370416821	chr6	88299785	88377172
AKIRIN2	29.2046981973494	6.51211088393357e-08	0.00150488370416821	chr6	88384578	88411985
SPACA1	29.2046981973494	6.51211088393357e-08	0.00150488370416821	chr6	88757507	88776550
CNR1	29.2046981973494	6.51211088393357e-08	0.00150488370416821	chr6	88849585	88875767
RNGTT	29.2046981973494	6.51211088393357e-08	0.00150488370416821	chr6	89319989	89673348
PNRC1	29.2046981973494	6.51211088393357e-08	0.00150488370416821	chr6	89790429	89794879
SRSF12	29.2046981973494	6.51211088393357e-08	0.00150488370416821	chr6	89805678	89827800
PM20D2	29.2046981973494	6.51211088393357e-08	0.00150488370416821	chr6	89855769	89875288
GABRR1	29.2046981973494	6.51211088393357e-08	0.00150488370416821	chr6	89887223	89941007
GABRR2	29.2046981973494	6.51211088393357e-08	0.00150488370416821	chr6	89966840	90025018
UBE2J1	29.2046981973494	6.51211088393357e-08	0.00150488370416821	chr6	90036344	90062619
RRAGD	29.2046981973494	6.51211088393357e-08	0.00150488370416821	chr6	90074335	90121995
ANKRD6	29.2046981973494	6.51211088393357e-08	0.00150488370416821	chr6	90142897	90343553
LYRM2	29.2046981973494	6.51211088393357e-08	0.00150488370416821	chr6	90277863	90348474
MDN1	30.3822580645161	3.54758059750972e-08	0.000819810400278521	chr6	90353231	90529442
CASP8AP2	30.3822580645161	3.54758059750972e-08	0.000819810400278521	chr6	90539619	90584155
GJA10	30.3822580645161	3.54758059750972e-08	0.000819810400278521	chr6	90604188	90605819
BACH2	30.3822580645161	3.54758059750972e-08	0.000819810400278521	chr6	90636247	91006627
MIR4464	30.3822580645161	3.54758059750972e-08	0.000819810400278521	chr6	91022461	91022552
MAP3K7	31.5744315744316	1.91940229339076e-08	0.000443554675979671	chr6	91223292	91297020
MIR4643	31.5744315744316	1.91940229339076e-08	0.000443554675979671	chr6	92231378	92231455
EPHA7	30.3822580645161	3.54758059750972e-08	0.000819810400278521	chr6	93949740	94129300
TSG1	29.2046981973494	6.51211088393357e-08	0.00150488370416821	chr6	94416801	94486199
MANEA	29.2046981973494	6.51211088393357e-08	0.00150488370416821	chr6	96025373	96057328
FUT9	34.8108108108108	3.63350219433354e-09	8.39666022088538e-05	chr6	96463845	96663488
UFL1	34.8108108108108	3.63350219433354e-09	8.39666022088538e-05	chr6	96969702	97003151
FHL5	34.8108108108108	3.63350219433354e-09	8.39666022088538e-05	chr6	97010424	97064512
GPR63	34.8108108108108	3.63350219433354e-09	8.39666022088538e-05	chr6	97241998	97285353
NDUFAF4	34.8108108108108	3.63350219433354e-09	8.39666022088538e-05	chr6	97337187	97345767
KLHL32	34.8108108108108	3.63350219433354e-09	8.39666022088538e-05	chr6	97372496	97588630
MMS22L	33.5782878411911	6.84525740315151e-09	0.000158187053329428	chr6	97590037	97731061
MIR2113	31.5744315744316	1.91940229339076e-08	0.000443554675979671	chr6	98472407	98472495
POU3F2	34.8108108108108	3.63350219433354e-09	8.39666022088538e-05	chr6	99282580	99286666
FBXL4	36.0572916666667	1.91600475956531e-09	4.42769539887947e-05	chr6	99321601	99395849
FAXC	33.5782878411911	6.84525740315151e-09	0.000158187053329428	chr6	99720793	99797531
COQ3	33.5782878411911	6.84525740315151e-09	0.000158187053329428	chr6	99817348	99842082
PNISR	33.5782878411911	6.84525740315151e-09	0.000158187053329428	chr6	99847841	99873207
USP45	33.5782878411911	6.84525740315151e-09	0.000158187053329428	chr6	99880184	99963308
CCNC	33.5782878411911	6.84525740315151e-09	0.000158187053329428	chr6	99990263	100016690
PRDM13	33.5782878411911	6.84525740315151e-09	0.000158187053329428	chr6	100054650	100063454
MCHR2	33.5782878411911	6.84525740315151e-09	0.000158187053329428	chr6	100367786	100442114
SIM1	36.0572916666667	1.91600475956531e-09	4.42769539887947e-05	chr6	100836750	100912805
ASCC3	38.5919744318182	5.22332633034252e-10	1.20705848167885e-05	chr6	100956608	101329224
GRIK2	36.4876792508048	1.53634310331422e-09	3.55033527744883e-05	chr6	101846669	102517958
HACE1	34.0022747680335	5.50476782367891e-09	0.000127209679637396	chr6	105175968	105307794
LIN28B	34.0022747680335	5.50476782367891e-09	0.000127209679637396	chr6	105404923	105531207
BVES	34.0022747680335	5.50476782367891e-09	0.000127209679637396	chr6	105544699	105585049
BVES-AS1	35.2378077651515	2.91803204085033e-09	6.74328024320103e-05	chr6	105585562	105617819
POPDC3	35.2378077651515	2.91803204085033e-09	6.74328024320103e-05	chr6	105605775	105627858
PREP	35.2378077651515	2.91803204085033e-09	6.74328024320103e-05	chr6	105725442	105850999
PRDM1	35.2378077651515	2.91803204085033e-09	6.74328024320103e-05	chr6	106534195	106557814
ATG5	35.2378077651515	2.91803204085033e-09	6.74328024320103e-05	chr6	106632352	106773695
RTN4IP1	35.2378077651515	2.91803204085033e-09	6.74328024320103e-05	chr6	107018903	107078366
QRSL1	35.2378077651515	2.91803204085033e-09	6.74328024320103e-05	chr6	107077441	107116292
BEND3	35.2378077651515	2.91803204085033e-09	6.74328024320103e-05	chr6	107386385	107435636
PDSS2	33.2460052677788	8.12064035719507e-09	0.000187659878014421	chr6	107473761	107780779
SOBP	35.2378077651515	2.91803204085033e-09	6.74328024320103e-05	chr6	107811317	107982513
SCML4	35.2378077651515	2.91803204085033e-09	6.74328024320103e-05	chr6	108023364	108145521
SEC63	35.2378077651515	2.91803204085033e-09	6.74328024320103e-05	chr6	108188960	108279482
OSTM1	33.2460052677788	8.12064035719507e-09	0.000187659878014421	chr6	108362613	108395941
NR2E1	33.2460052677788	8.12064035719507e-09	0.000187659878014421	chr6	108487215	108510013
SNX3	33.2460052677788	8.12064035719507e-09	0.000187659878014421	chr6	108532717	108582464
FOXO3	33.2460052677788	8.12064035719507e-09	0.000187659878014421	chr6	108881026	109005971
LINC00222	33.2460052677788	8.12064035719507e-09	0.000187659878014421	chr6	109072857	109091145
ARMC2	33.2460052677788	8.12064035719507e-09	0.000187659878014421	chr6	109169619	109295352
SESN1	33.2460052677788	8.12064035719507e-09	0.000187659878014421	chr6	109307640	109415708
CEP57L1	33.2460052677788	8.12064035719507e-09	0.000187659878014421	chr6	109416356	109485115
CCDC162P	33.2460052677788	8.12064035719507e-09	0.000187659878014421	chr6	109615506	109629423
CD164	33.2460052677788	8.12064035719507e-09	0.000187659878014421	chr6	109687717	109703762
PPIL6	33.2460052677788	8.12064035719507e-09	0.000187659878014421	chr6	109711418	109762374
MICAL1	33.2460052677788	8.12064035719507e-09	0.000187659878014421	chr6	109765266	109787171
SMPD2	33.2460052677788	8.12064035719507e-09	0.000187659878014421	chr6	109761931	109765122
ZBTB24	33.2460052677788	8.12064035719507e-09	0.000187659878014421	chr6	109783719	109804440
FIG4	33.2460052677788	8.12064035719507e-09	0.000187659878014421	chr6	110012424	110146634
GPR6	33.2460052677788	8.12064035719507e-09	0.000187659878014421	chr6	110300298	110301924
WASF1	33.2460052677788	8.12064035719507e-09	0.000187659878014421	chr6	110421022	110501207
CDC40	33.2460052677788	8.12064035719507e-09	0.000187659878014421	chr6	110501587	110553422
DDO	33.2460052677788	8.12064035719507e-09	0.000187659878014421	chr6	110713383	110736753
SLC22A16	33.2460052677788	8.12064035719507e-09	0.000187659878014421	chr6	110745892	110797844
CDK19	33.2460052677788	8.12064035719507e-09	0.000187659878014421	chr6	110931181	111136837
AMD1	33.2460052677788	8.12064035719507e-09	0.000187659878014421	chr6	111135824	111216913
GTF3C6	33.2460052677788	8.12064035719507e-09	0.000187659878014421	chr6	111279763	111289091
RPF2	33.2460052677788	8.12064035719507e-09	0.000187659878014421	chr6	111303291	111346794
GSTM2P1	33.2460052677788	8.12064035719507e-09	0.000187659878014421	chr6	111367622	111368757
SLC16A10	33.2460052677788	8.12064035719507e-09	0.000187659878014421	chr6	111408781	111544606
REV3L	31.3386984715146	2.16716548804931e-08	0.000500810272633315	chr6	111620234	111804918
TRAF3IP2-AS1	31.3386984715146	2.16716548804931e-08	0.000500810272633315	chr6	111804675	111923497
TRAF3IP2	31.3386984715146	2.16716548804931e-08	0.000500810272633315	chr6	111876581	111927477
FYN	31.3386984715146	2.16716548804931e-08	0.000500810272633315	chr6	111981535	112194655
TUBE1	31.3386984715146	2.16716548804931e-08	0.000500810272633315	chr6	112391860	112408751
LAMA4	31.3386984715146	2.16716548804931e-08	0.000500810272633315	chr6	112429134	112575917
RFPL4B	31.3386984715146	2.16716548804931e-08	0.000500810272633315	chr6	112668532	112672498
MARCKS	31.3386984715146	2.16716548804931e-08	0.000500810272633315	chr6	114178527	114184652
FLJ34503	31.3386984715146	2.16716548804931e-08	0.000500810272633315	chr6	114225551	114242806
HDAC2	30.6849206349206	3.03514656231431e-08	0.000701392019085214	chr6	114257320	114292359
HS3ST5	30.6849206349206	3.03514656231431e-08	0.000701392019085214	chr6	114376750	114663540
FRK	34.2956483468119	4.73439204229128e-09	0.000109407065705309	chr6	116262693	116381921
TPI1P3	33.0765555555556	8.86006306492624e-09	0.00020474719736738	chr6	116359894	116361107
NT5DC1	34.2956483468119	4.73439204229128e-09	0.000109407065705309	chr6	116421999	116566853
COL10A1	34.2956483468119	4.73439204229128e-09	0.000109407065705309	chr6	116440085	116447296
TSPYL4	33.0765555555556	8.86006306492624e-09	0.00020474719736738	chr6	116571131	116575261
DSE	34.2956483468119	4.73439204229128e-09	0.000109407065705309	chr6	116575336	116759442
TSPYL1	33.0765555555556	8.86006306492624e-09	0.00020474719736738	chr6	116596022	116601280
RWDD1	34.2956483468119	4.73439204229128e-09	0.000109407065705309	chr6	116892583	116914436
RSPH4A	34.2956483468119	4.73439204229128e-09	0.000109407065705309	chr6	116937642	116954148
KPNA5	36.225	1.75800798817275e-09	4.06258065986841e-05	chr6	117002367	117063030
FAM162B	36.225	1.75800798817275e-09	4.06258065986841e-05	chr6	117073360	117086886
GPRC6A	36.225	1.75800798817275e-09	4.06258065986841e-05	chr6	117113248	117150198
RFX6	34.2956483468119	4.73439204229128e-09	0.000109407065705309	chr6	117198376	117253326
VGLL2	36.225	1.75800798817275e-09	4.06258065986841e-05	chr6	117586721	117594728
ROS1	37.4842933377345	9.21520935902219e-10	2.12954273077644e-05	chr6	117609530	117747018
DCBLD1	35.53018744551	2.51128370070551e-09	5.80332550396036e-05	chr6	117803820	117891020
GOPC	35.53018744551	2.51128370070551e-09	5.80332550396036e-05	chr6	117639351	117923705
NUS1	35.53018744551	2.51128370070551e-09	5.80332550396036e-05	chr6	117996617	118031886
SLC35F1	35.53018744551	2.51128370070551e-09	5.80332550396036e-05	chr6	118228689	118638839
BRD7P3	35.53018744551	2.51128370070551e-09	5.80332550396036e-05	chr6	118822536	118824996
CEP85L	35.53018744551	2.51128370070551e-09	5.80332550396036e-05	chr6	118781935	119031238
MCM9	35.53018744551	2.51128370070551e-09	5.80332550396036e-05	chr6	119134612	119256327
PLN	35.53018744551	2.51128370070551e-09	5.80332550396036e-05	chr6	118869442	118881587
ASF1A	34.2956483468119	4.73439204229128e-09	0.000109407065705309	chr6	119215241	119230335
FAM184A	34.2956483468119	4.73439204229128e-09	0.000109407065705309	chr6	119280996	119470358
MIR548B	34.2956483468119	4.73439204229128e-09	0.000109407065705309	chr6	119390212	119390308
MAN1A1	34.2956483468119	4.73439204229128e-09	0.000109407065705309	chr6	119498366	119670931
LOC285762	34.2956483468119	4.73439204229128e-09	0.000109407065705309	chr6	119773712	119812467
GJA1	34.2956483468119	4.73439204229128e-09	0.000109407065705309	chr6	121756745	121770873
HSF2	34.2956483468119	4.73439204229128e-09	0.000109407065705309	chr6	122720696	122754264
SERINC1	34.2956483468119	4.73439204229128e-09	0.000109407065705309	chr6	122764493	122792952
PKIB	34.2956483468119	4.73439204229128e-09	0.000109407065705309	chr6	122793062	123047518
FABP7	33.0765555555556	8.86006306492624e-09	0.00020474719736738	chr6	123100646	123105218
SMPDL3A	33.0765555555556	8.86006306492624e-09	0.00020474719736738	chr6	123109971	123130864
CLVS2	34.2956483468119	4.73439204229128e-09	0.000109407065705309	chr6	123317582	123385063
TRDN	34.2956483468119	4.73439204229128e-09	0.000109407065705309	chr6	123537484	123958238
NKAIN2	32.4421316477768	1.22795135864342e-08	0.000283767279468908	chr6	124125069	125146786
RNF217	32.4421316477768	1.22795135864342e-08	0.000283767279468908	chr6	125283862	125404661
TPD52L1	34.2956483468119	4.73439204229128e-09	0.000109407065705309	chr6	125474879	125584644
HDDC2	34.2956483468119	4.73439204229128e-09	0.000109407065705309	chr6	125596496	125623282
HEY2	34.2956483468119	4.73439204229128e-09	0.000109407065705309	chr6	126068780	126082415
NCOA7	34.2956483468119	4.73439204229128e-09	0.000109407065705309	chr6	126102307	126253176
HINT3	34.2956483468119	4.73439204229128e-09	0.000109407065705309	chr6	126277861	126301389
TRMT11	34.2956483468119	4.73439204229128e-09	0.000109407065705309	chr6	126307576	126360420
CENPW	32.4421316477768	1.22795135864342e-08	0.000283767279468908	chr6	126661253	126669754
RSPO3	32.4421316477768	1.22795135864342e-08	0.000283767279468908	chr6	127440048	127518910
RNF146	32.4421316477768	1.22795135864342e-08	0.000283767279468908	chr6	127587827	127609705
ECHDC1	32.4421316477768	1.22795135864342e-08	0.000283767279468908	chr6	127609857	127664754
KIAA0408	32.4421316477768	1.22795135864342e-08	0.000283767279468908	chr6	127759551	127780535
C6orf58	34.2956483468119	4.73439204229128e-09	0.000109407065705309	chr6	127898319	127912963
THEMIS	34.2956483468119	4.73439204229128e-09	0.000109407065705309	chr6	128029339	128239776
PTPRK	34.2956483468119	4.73439204229128e-09	0.000109407065705309	chr6	128289924	128841870
LAMA2	34.2956483468119	4.73439204229128e-09	0.000109407065705309	chr6	129204286	129837710
ARHGAP18	34.2956483468119	4.73439204229128e-09	0.000109407065705309	chr6	129898240	130182692
L3MBTL3	34.2956483468119	4.73439204229128e-09	0.000109407065705309	chr6	130339728	130462594
SAMD3	34.2956483468119	4.73439204229128e-09	0.000109407065705309	chr6	130465447	130686570
TMEM200A	35.53018744551	2.51128370070551e-09	5.80332550396036e-05	chr6	130687426	130764210
EPB41L2	35.53018744551	2.51128370070551e-09	5.80332550396036e-05	chr6	131160488	131384462
AKAP7	35.53018744551	2.51128370070551e-09	5.80332550396036e-05	chr6	131456826	131604675
ARG1	31.8452075310227	1.66961117287693e-08	0.00038583044594013	chr6	131894344	131905472
MED23	31.8452075310227	1.66961117287693e-08	0.00038583044594013	chr6	131895106	131949379
ENPP3	31.8452075310227	1.66961117287693e-08	0.00038583044594013	chr6	131949582	132068550
OR2A4	31.8452075310227	1.66961117287693e-08	0.00038583044594013	chr6	132021609	132022541
CTAGE9	31.8452075310227	1.66961117287693e-08	0.00038583044594013	chr6	132029581	132032157
ENPP1	31.8452075310227	1.66961117287693e-08	0.00038583044594013	chr6	132129156	132216295
MOXD1	33.6513900134953	6.59277507817934e-09	0.000152352439281646	chr6	132617194	132722664
STX7	33.6513900134953	6.59277507817934e-09	0.000152352439281646	chr6	132778663	132834337
TAAR8	33.6513900134953	6.59277507817934e-09	0.000152352439281646	chr6	132873832	132874860
TAAR6	33.6513900134953	6.59277507817934e-09	0.000152352439281646	chr6	132891461	132892498
TAAR5	33.6513900134953	6.59277507817934e-09	0.000152352439281646	chr6	132909731	132910877
TAAR2	33.6513900134953	6.59277507817934e-09	0.000152352439281646	chr6	132938289	132945414
TAAR1	33.6513900134953	6.59277507817934e-09	0.000152352439281646	chr6	132966123	132967142
VNN1	33.6513900134953	6.59277507817934e-09	0.000152352439281646	chr6	133001997	133035194
VNN3	33.6513900134953	6.59277507817934e-09	0.000152352439281646	chr6	133043926	133055904
VNN2	33.6513900134953	6.59277507817934e-09	0.000152352439281646	chr6	133065009	133084598
RPS12	33.6513900134953	6.59277507817934e-09	0.000152352439281646	chr6	133135708	133138703
SNORA33	33.6513900134953	6.59277507817934e-09	0.000152352439281646	chr6	133136446	133138490
LINC00326	33.6513900134953	6.59277507817934e-09	0.000152352439281646	chr6	133409219	133427717
EYA4	33.6513900134953	6.59277507817934e-09	0.000152352439281646	chr6	133561736	133853258
TCF21	33.6513900134953	6.59277507817934e-09	0.000152352439281646	chr6	134210259	134216675
TBPL1	33.6513900134953	6.59277507817934e-09	0.000152352439281646	chr6	134273308	134308638
SLC2A12	33.6513900134953	6.59277507817934e-09	0.000152352439281646	chr6	134308719	134373789
HMGA1P7	33.6513900134953	6.59277507817934e-09	0.000152352439281646	chr6	134435111	134438818
SGK1	33.6513900134953	6.59277507817934e-09	0.000152352439281646	chr6	134490384	134639196
ALDH8A1	34.8764441591784	3.51305518337561e-09	8.1183192232627e-05	chr6	135238528	135271260
HBS1L	34.8764441591784	3.51305518337561e-09	8.1183192232627e-05	chr6	135281517	135376036
MIR3662	34.8764441591784	3.51305518337561e-09	8.1183192232627e-05	chr6	135300476	135300570
MYB	33.6513900134953	6.59277507817934e-09	0.000152352439281646	chr6	135502453	135540311
AHI1	33.6513900134953	6.59277507817934e-09	0.000152352439281646	chr6	135605110	135818903
LINC00271	33.6513900134953	6.59277507817934e-09	0.000152352439281646	chr6	135818939	136037193
PDE7B	33.6513900134953	6.59277507817934e-09	0.000152352439281646	chr6	136172834	136516709
BCLAF1	33.6513900134953	6.59277507817934e-09	0.000152352439281646	chr6	136578001	136610989
MAP7	33.6513900134953	6.59277507817934e-09	0.000152352439281646	chr6	136663419	136871957
MAP3K5	34.8764441591784	3.51305518337561e-09	8.1183192232627e-05	chr6	136878187	137113656
PEX7	33.0448979591837	9.00550546301798e-09	0.000208108225744883	chr6	137143702	137235072
SLC35D3	33.0448979591837	9.00550546301798e-09	0.000208108225744883	chr6	137243402	137246776
NHEG1	33.0448979591837	9.00550546301798e-09	0.000208108225744883	chr6	137303296	137314368
IL20RA	33.0448979591837	9.00550546301798e-09	0.000208108225744883	chr6	137321108	137366298
IL22RA2	33.0448979591837	9.00550546301798e-09	0.000208108225744883	chr6	137464957	137494785
IFNGR1	33.0448979591837	9.00550546301798e-09	0.000208108225744883	chr6	137518621	137540567
OLIG3	34.8764441591784	3.51305518337561e-09	8.1183192232627e-05	chr6	137813336	137815531
TNFAIP3	36.7801349527665	1.32230774192608e-09	3.05572096081698e-05	chr6	138188325	138204451
PERP	36.7801349527665	1.32230774192608e-09	3.05572096081698e-05	chr6	138409642	138428660
PBOV1	36.7801349527665	1.32230774192608e-09	3.05572096081698e-05	chr6	138537127	138539627
HEBP2	38.0454642704322	6.91151957007759e-10	1.59718305744923e-05	chr6	138725336	138734582
NHSL1	38.0454642704322	6.91151957007759e-10	1.59718305744923e-05	chr6	138743181	138893668
MIR3145	38.0454642704322	6.91151957007759e-10	1.59718305744923e-05	chr6	138756350	138756431
FLJ46906	38.0454642704322	6.91151957007759e-10	1.59718305744923e-05	chr6	139012805	139018425
CCDC28A	38.0454642704322	6.91151957007759e-10	1.59718305744923e-05	chr6	139094657	139114456
ECT2L	38.0454642704322	6.91151957007759e-10	1.59718305744923e-05	chr6	139117248	139225207
REPS1	38.0454642704322	6.91151957007759e-10	1.59718305744923e-05	chr6	139225620	139309398
HECA	38.0454642704322	6.91151957007759e-10	1.59718305744923e-05	chr6	139456249	139501946
TXLNB	38.0454642704322	6.91151957007759e-10	1.59718305744923e-05	chr6	139561199	139613208
CITED2	38.0454642704322	6.91151957007759e-10	1.59718305744923e-05	chr6	139693392	139695787
MIR3668	36.117254174397	1.85794459297975e-09	4.2935241599169e-05	chr6	140526389	140526463
MIR4465	38.0454642704322	6.91151957007759e-10	1.59718305744923e-05	chr6	141004951	141005020
NMBR	36.7801349527665	1.32230774192608e-09	3.05572096081698e-05	chr6	142396745	142409936
VTA1	36.7801349527665	1.32230774192608e-09	3.05572096081698e-05	chr6	142468410	142542085
LOC153910	36.7801349527665	1.32230774192608e-09	3.05572096081698e-05	chr6	142847592	142959026
HIVEP2	36.7801349527665	1.32230774192608e-09	3.05572096081698e-05	chr6	143072604	143266338
AIG1	36.7801349527665	1.32230774192608e-09	3.05572096081698e-05	chr6	143380500	143661441
ADAT2	36.7801349527665	1.32230774192608e-09	3.05572096081698e-05	chr6	143743969	143771841
PEX3	36.7801349527665	1.32230774192608e-09	3.05572096081698e-05	chr6	143771918	143811751
FUCA2	36.7801349527665	1.32230774192608e-09	3.05572096081698e-05	chr6	143815949	143833020
PHACTR2	36.7801349527665	1.32230774192608e-09	3.05572096081698e-05	chr6	143929317	144152322
LTV1	35.53018744551	2.51128370070551e-09	5.80332550396036e-05	chr6	144164508	144184943
ZC2HC1B	35.53018744551	2.51128370070551e-09	5.80332550396036e-05	chr6	144178440	144259483
PLAGL1	35.53018744551	2.51128370070551e-09	5.80332550396036e-05	chr6	144261437	144385735
HYMAI	35.53018744551	2.51128370070551e-09	5.80332550396036e-05	chr6	144324034	144329867
SF3B5	35.53018744551	2.51128370070551e-09	5.80332550396036e-05	chr6	144416018	144416754
STX11	35.53018744551	2.51128370070551e-09	5.80332550396036e-05	chr6	144471654	144513076
UTRN	36.7801349527665	1.32230774192608e-09	3.05572096081698e-05	chr6	144607490	145174170
EPM2A	33.6513900134953	6.59277507817934e-09	0.000152352439281646	chr6	145946440	146057122
LOC100507557	33.6513900134953	6.59277507817934e-09	0.000152352439281646	chr6	146056005	146207721
FBXO30	33.6513900134953	6.59277507817934e-09	0.000152352439281646	chr6	146119272	146135921
SHPRH	33.6513900134953	6.59277507817934e-09	0.000152352439281646	chr6	146205945	146285559
GRM1	32.4421316477768	1.22795135864342e-08	0.000283767279468908	chr6	146348782	146758734
RAB32	32.4421316477768	1.22795135864342e-08	0.000283767279468908	chr6	146864828	146876086
ADGB	32.4421316477768	1.22795135864342e-08	0.000283767279468908	chr6	146920136	147136597
STXBP5	32.4421316477768	1.22795135864342e-08	0.000283767279468908	chr6	147525494	147711612
SAMD5	32.4421316477768	1.22795135864342e-08	0.000283767279468908	chr6	147829828	147891157
SASH1	33.6513900134953	6.59277507817934e-09	0.000152352439281646	chr6	148663729	148873184
UST	32.4421316477768	1.22795135864342e-08	0.000283767279468908	chr6	149068271	149398126
TAB2	32.4421316477768	1.22795135864342e-08	0.000283767279468908	chr6	149539759	149732747
SUMO4	32.4421316477768	1.22795135864342e-08	0.000283767279468908	chr6	149721495	149722182
ZC3H12D	32.4421316477768	1.22795135864342e-08	0.000283767279468908	chr6	149768766	149806148
PPIL4	32.4421316477768	1.22795135864342e-08	0.000283767279468908	chr6	149825631	149867238
KATNA1	32.4421316477768	1.22795135864342e-08	0.000283767279468908	chr6	149916011	149969940
LATS1	32.4421316477768	1.22795135864342e-08	0.000283767279468908	chr6	149979289	150039392
NUP43	32.4421316477768	1.22795135864342e-08	0.000283767279468908	chr6	150045452	150067688
PCMT1	32.4421316477768	1.22795135864342e-08	0.000283767279468908	chr6	150070831	150132557
LRP11	32.4421316477768	1.22795135864342e-08	0.000283767279468908	chr6	150139894	150185480
RAET1E	32.4421316477768	1.22795135864342e-08	0.000283767279468908	chr6	150204511	150217195
RAET1G	32.4421316477768	1.22795135864342e-08	0.000283767279468908	chr6	150238014	150244214
ULBP2	32.4421316477768	1.22795135864342e-08	0.000283767279468908	chr6	150263136	150270368
ULBP1	32.4421316477768	1.22795135864342e-08	0.000283767279468908	chr6	150285143	150294846
RAET1K	32.4421316477768	1.22795135864342e-08	0.000283767279468908	chr6	150319155	150326280
RAET1L	32.4421316477768	1.22795135864342e-08	0.000283767279468908	chr6	150341266	150346668
ULBP3	32.4421316477768	1.22795135864342e-08	0.000283767279468908	chr6	150383341	150390283
PPP1R14C	32.4421316477768	1.22795135864342e-08	0.000283767279468908	chr6	150464188	150571528
IYD	32.4421316477768	1.22795135864342e-08	0.000283767279468908	chr6	150690028	150725765
PLEKHG1	32.4421316477768	1.22795135864342e-08	0.000283767279468908	chr6	150920999	151164799
MTHFD1L	32.4421316477768	1.22795135864342e-08	0.000283767279468908	chr6	151186815	151423023
AKAP12	32.4421316477768	1.22795135864342e-08	0.000283767279468908	chr6	151561134	151679694
ZBTB2	32.4421316477768	1.22795135864342e-08	0.000283767279468908	chr6	151685250	151712677
RMND1	32.4421316477768	1.22795135864342e-08	0.000283767279468908	chr6	151725897	151773316
ESR1	32.4421316477768	1.22795135864342e-08	0.000283767279468908	chr6	151977830	152424408
SYNE1	32.4421316477768	1.22795135864342e-08	0.000283767279468908	chr6	152442819	152958534
MYCT1	32.4421316477768	1.22795135864342e-08	0.000283767279468908	chr6	153019030	153045715
VIP	32.4421316477768	1.22795135864342e-08	0.000283767279468908	chr6	153071932	153080902
FBXO5	32.4421316477768	1.22795135864342e-08	0.000283767279468908	chr6	153291658	153304740
MTRF1L	32.4421316477768	1.22795135864342e-08	0.000283767279468908	chr6	153308400	153323925
RGS17	32.4421316477768	1.22795135864342e-08	0.000283767279468908	chr6	153332032	153452389
OPRM1	32.4421316477768	1.22795135864342e-08	0.000283767279468908	chr6	154331631	154568001
IPCEF1	32.4421316477768	1.22795135864342e-08	0.000283767279468908	chr6	154475618	154831753
CNKSR3	32.4421316477768	1.22795135864342e-08	0.000283767279468908	chr6	154726433	154831753
SCAF8	32.4421316477768	1.22795135864342e-08	0.000283767279468908	chr6	155054512	155155194
TIAM2	32.4421316477768	1.22795135864342e-08	0.000283767279468908	chr6	155153831	155578857
CLDN20	32.4421316477768	1.22795135864342e-08	0.000283767279468908	chr6	155585147	155597682
TFB1M	32.4421316477768	1.22795135864342e-08	0.000283767279468908	chr6	155577264	155635617
NOX3	32.4421316477768	1.22795135864342e-08	0.000283767279468908	chr6	155716502	155777037
ARID1B	33.6513900134953	6.59277507817934e-09	0.000152352439281646	chr6	157099064	157531913
MIR4466	32.4421316477768	1.22795135864342e-08	0.000283767279468908	chr6	157100812	157100865
TMEM242	33.6513900134953	6.59277507817934e-09	0.000152352439281646	chr6	157710054	157745253
ZDHHC14	34.8764441591784	3.51305518337561e-09	8.1183192232627e-05	chr6	157802557	158094977
MIR3692	31.2487209110414	2.26996998546204e-08	0.000524567363940423	chr6	157950164	157950232
SNX9	33.6513900134953	6.59277507817934e-09	0.000152352439281646	chr6	158244294	158366109
SYNJ2	33.6513900134953	6.59277507817934e-09	0.000152352439281646	chr6	158402888	158520207
SERAC1	33.6513900134953	6.59277507817934e-09	0.000152352439281646	chr6	158530536	158589312
GTF2H5	33.6513900134953	6.59277507817934e-09	0.000152352439281646	chr6	158589379	158620376
TULP4	34.8764441591784	3.51305518337561e-09	8.1183192232627e-05	chr6	158733692	158932856
TMEM181	32.4421316477768	1.22795135864342e-08	0.000283767279468908	chr6	158957468	159056467
DYNLT1	32.4421316477768	1.22795135864342e-08	0.000283767279468908	chr6	159057507	159065804
SYTL3	33.6513900134953	6.59277507817934e-09	0.000152352439281646	chr6	159071046	159185908
MIR3918	33.6513900134953	6.59277507817934e-09	0.000152352439281646	chr6	159185693	159185785
EZR	33.6513900134953	6.59277507817934e-09	0.000152352439281646	chr6	159186773	159240456
OSTCP1	33.6513900134953	6.59277507817934e-09	0.000152352439281646	chr6	159262158	159278664
C6orf99	33.6513900134953	6.59277507817934e-09	0.000152352439281646	chr6	159309619	159331385
RSPH3	33.6513900134953	6.59277507817934e-09	0.000152352439281646	chr6	159398266	159421198
TAGAP	32.4421316477768	1.22795135864342e-08	0.000283767279468908	chr6	159456027	159466184
FNDC1	32.4421316477768	1.22795135864342e-08	0.000283767279468908	chr6	159590429	159693140
SOD2	32.4421316477768	1.22795135864342e-08	0.000283767279468908	chr6	160100149	160114353
WTAP	32.4421316477768	1.22795135864342e-08	0.000283767279468908	chr6	160148030	160177352
ACAT2	32.4421316477768	1.22795135864342e-08	0.000283767279468908	chr6	160182989	160200087
SNORA20	32.4421316477768	1.22795135864342e-08	0.000283767279468908	chr6	160201282	160201413
TCP1	32.4421316477768	1.22795135864342e-08	0.000283767279468908	chr6	160199530	160210735
MRPL18	32.4421316477768	1.22795135864342e-08	0.000283767279468908	chr6	160211022	160219461
SNORA29	32.4421316477768	1.22795135864342e-08	0.000283767279468908	chr6	160206626	160206765
PNLDC1	32.4421316477768	1.22795135864342e-08	0.000283767279468908	chr6	160221281	160241736
MAS1	32.4421316477768	1.22795135864342e-08	0.000283767279468908	chr6	160327974	160329107
IGF2R	32.4421316477768	1.22795135864342e-08	0.000283767279468908	chr6	160390131	160527583
LOC729603	32.4421316477768	1.22795135864342e-08	0.000283767279468908	chr6	160514114	160517244
SLC22A1	32.4421316477768	1.22795135864342e-08	0.000283767279468908	chr6	160542863	160579750
SLC22A2	34.2956483468119	4.73439204229128e-09	0.000109407065705309	chr6	160637794	160679963
SLC22A3	35.53018744551	2.51128370070551e-09	5.80332550396036e-05	chr6	160769405	160873611
LPAL2	35.53018744551	2.51128370070551e-09	5.80332550396036e-05	chr6	160887587	160932156
LPA	33.6513900134953	6.59277507817934e-09	0.000152352439281646	chr6	160952515	161087407
PLG	33.6513900134953	6.59277507817934e-09	0.000152352439281646	chr6	161123225	161175085
MAP3K4	33.6513900134953	6.59277507817934e-09	0.000152352439281646	chr6	161412822	161538417
AGPAT4	34.8764441591784	3.51305518337561e-09	8.1183192232627e-05	chr6	161551057	161695107
AGPAT4-IT1	34.8764441591784	3.51305518337561e-09	8.1183192232627e-05	chr6	161581164	161583014
PACRG	41.2376415142667	1.34801446403486e-10	3.11512662493816e-06	chr6	163148164	163736524
DKFZp451B082	39.9339876033058	2.62692233510486e-10	6.07055482419382e-06	chr6	163759374	163768065
CAHM	39.9339876033058	2.62692233510486e-10	6.07055482419382e-06	chr6	163834097	163834982
QKI	39.2846544715447	3.66308920124031e-10	8.46503283514623e-06	chr6	163835675	163999628
C6orf118	37.3737915090374	9.75238979506848e-10	2.25367975774237e-05	chr6	165693153	165723111
PDE10A	37.3737915090374	9.75238979506848e-10	2.25367975774237e-05	chr6	165740776	166075588
LINC00473	37.3737915090374	9.75238979506848e-10	2.25367975774237e-05	chr6	166337536	166401527
PRR18	36.117254174397	1.85794459297975e-09	4.2935241599169e-05	chr6	166719168	166721871
SFT2D1	36.117254174397	1.85794459297975e-09	4.2935241599169e-05	chr6	166733517	166755991
LOC100289495	36.117254174397	1.85794459297975e-09	4.2935241599169e-05	chr6	166756119	166764957
RPS6KA2	36.117254174397	1.85794459297975e-09	4.2935241599169e-05	chr6	166822854	167275771
MIR1913	36.117254174397	1.85794459297975e-09	4.2935241599169e-05	chr6	166922842	166922921
RNASET2	33.6513900134953	6.59277507817934e-09	0.000152352439281646	chr6	167343004	167370679
FGFR1OP	33.6513900134953	6.59277507817934e-09	0.000152352439281646	chr6	167412816	167454066
MIR3939	33.6513900134953	6.59277507817934e-09	0.000152352439281646	chr6	167411295	167411400
CCR6	32.4421316477768	1.22795135864342e-08	0.000283767279468908	chr6	167412816	167552629
GPR31	32.4421316477768	1.22795135864342e-08	0.000283767279468908	chr6	167570360	167571319
TCP10L2	32.4421316477768	1.22795135864342e-08	0.000283767279468908	chr6	167584081	167596396
UNC93A	32.4421316477768	1.22795135864342e-08	0.000283767279468908	chr6	167704803	167729502
TTLL2	32.4421316477768	1.22795135864342e-08	0.000283767279468908	chr6	167738574	167756177
TCP10	32.4421316477768	1.22795135864342e-08	0.000283767279468908	chr6	167770521	167797998
DACT2	34.8764441591784	3.51305518337561e-09	8.1183192232627e-05	chr6	168707584	168720402
FRMD1	34.8764441591784	3.51305518337561e-09	8.1183192232627e-05	chr6	168456464	168479857
HGC6.3	34.8764441591784	3.51305518337561e-09	8.1183192232627e-05	chr6	168376604	168377619
KIF25	34.8764441591784	3.51305518337561e-09	8.1183192232627e-05	chr6	168399772	168445769
SMOC2	34.8764441591784	3.51305518337561e-09	8.1183192232627e-05	chr6	168841831	169068674
THBS2	35.53018744551	2.51128370070551e-09	5.80332550396036e-05	chr6	169615875	169654137
WDR27	35.53018744551	2.51128370070551e-09	5.80332550396036e-05	chr6	169857303	170102159
C6orf120	35.53018744551	2.51128370070551e-09	5.80332550396036e-05	chr6	170102257	170106402
PHF10	35.53018744551	2.51128370070551e-09	5.80332550396036e-05	chr6	170104002	170124106
TCTE3	35.53018744551	2.51128370070551e-09	5.80332550396036e-05	chr6	170140215	170151638
LINC00242	35.53018744551	2.51128370070551e-09	5.80332550396036e-05	chr6	170188886	170198921
LOC154449	33.0765555555556	8.86006306492624e-09	0.00020474719736738	chr6	170563422	170571657
DLL1	34.2956483468119	4.73439204229128e-09	0.000109407065705309	chr6	170591294	170599697
FAM120B	34.2956483468119	4.73439204229128e-09	0.000109407065705309	chr6	170615844	170714237
MIR4644	34.2956483468119	4.73439204229128e-09	0.000109407065705309	chr6	170639849	170639932
PSMB1	35.53018744551	2.51128370070551e-09	5.80332550396036e-05	chr6	170780107	170862417
TBP	35.53018744551	2.51128370070551e-09	5.80332550396036e-05	chr6	170863421	170881958
PDCD2	35.53018744551	2.51128370070551e-09	5.80332550396036e-05	chr6	170884660	170893780
FAM20C	119.378035128354	8.65569861914883e-28	2.0002453938991e-23	chr7	192969	300740
LOC442497	119.378035128354	8.65569861914883e-28	2.0002453938991e-23	chr7	419391	422845
PDGFA	119.378035128354	8.65569861914883e-28	2.0002453938991e-23	chr7	536897	559481
PRKAR1B	119.378035128354	8.65569861914883e-28	2.0002453938991e-23	chr7	588834	767313
SUN1	121.869091751622	2.46582887655472e-28	5.6982839508303e-24	chr7	855194	914557
GET4	121.869091751622	2.46582887655472e-28	5.6982839508303e-24	chr7	891587	936071
ADAP1	121.869091751622	2.46582887655472e-28	5.6982839508303e-24	chr7	937537	1015235
COX19	121.869091751622	2.46582887655472e-28	5.6982839508303e-24	chr7	1004486	1015235
CYP2W1	121.869091751622	2.46582887655472e-28	5.6982839508303e-24	chr7	1022835	1029276
C7orf50	121.869091751622	2.46582887655472e-28	5.6982839508303e-24	chr7	1036623	1177893
MIR339	121.869091751622	2.46582887655472e-28	5.6982839508303e-24	chr7	1062569	1062662
GPR146	121.869091751622	2.46582887655472e-28	5.6982839508303e-24	chr7	1097141	1098897
ZFAND2A	121.869091751622	2.46582887655472e-28	5.6982839508303e-24	chr7	1192543	1199855
UNCX	121.869091751622	2.46582887655472e-28	5.6982839508303e-24	chr7	1272654	1276613
MICALL2	121.869091751622	2.46582887655472e-28	5.6982839508303e-24	chr7	1473995	1499109
INTS1	121.869091751622	2.46582887655472e-28	5.6982839508303e-24	chr7	1509913	1544018
MAFK	121.869091751622	2.46582887655472e-28	5.6982839508303e-24	chr7	1570368	1582679
TMEM184A	121.869091751622	2.46582887655472e-28	5.6982839508303e-24	chr7	1581871	1596066
PSMG3	121.869091751622	2.46582887655472e-28	5.6982839508303e-24	chr7	1606970	1609668
TFAMP1	121.869091751622	2.46582887655472e-28	5.6982839508303e-24	chr7	1654106	1656328
ELFN1	124.396368553216	6.898970837656e-29	1.59428317087393e-24	chr7	1748798	1787590
MAD1L1	124.396368553216	6.898970837656e-29	1.59428317087393e-24	chr7	1855428	2272583
MIR4655	124.396368553216	6.898970837656e-29	1.59428317087393e-24	chr7	1883816	1883889
NUDT1	124.531074757319	6.44617133823841e-29	1.48964573455351e-24	chr7	2281857	2290780
SNX8	124.531074757319	6.44617133823841e-29	1.48964573455351e-24	chr7	2291405	2354099
EIF3B	124.531074757319	6.44617133823841e-29	1.48964573455351e-24	chr7	2394474	2420377
CHST12	124.531074757319	6.44617133823841e-29	1.48964573455351e-24	chr7	2443195	2474216
LFNG	124.531074757319	6.44617133823841e-29	1.48964573455351e-24	chr7	2552163	2568810
MIR4648	124.531074757319	6.44617133823841e-29	1.48964573455351e-24	chr7	2566708	2566786
BRAT1	124.531074757319	6.44617133823841e-29	1.48964573455351e-24	chr7	2577444	2595392
IQCE	124.531074757319	6.44617133823841e-29	1.48964573455351e-24	chr7	2598632	2654368
TTYH3	124.531074757319	6.44617133823841e-29	1.48964573455351e-24	chr7	2671603	2704436
AMZ1	124.531074757319	6.44617133823841e-29	1.48964573455351e-24	chr7	2719163	2755069
GNA12	124.531074757319	6.44617133823841e-29	1.48964573455351e-24	chr7	2767741	2883959
CARD11	124.531074757319	6.44617133823841e-29	1.48964573455351e-24	chr7	2945710	3083509
SDK1	126.960497835498	1.89508245437527e-29	4.37934604381581e-25	chr7	3341080	4308631
FOXK1	124.396368553216	6.898970837656e-29	1.59428317087393e-24	chr7	4683388	4811074
MIR4656	124.396368553216	6.898970837656e-29	1.59428317087393e-24	chr7	4828196	4828270
RADIL	124.396368553216	6.898970837656e-29	1.59428317087393e-24	chr7	4834285	4923335
PAPOLB	124.396368553216	6.898970837656e-29	1.59428317087393e-24	chr7	4897369	4901625
MMD2	124.396368553216	6.898970837656e-29	1.59428317087393e-24	chr7	4931876	4998844
RNF216P1	124.396368553216	6.898970837656e-29	1.59428317087393e-24	chr7	5013616	5037800
RBAK	124.396368553216	6.898970837656e-29	1.59428317087393e-24	chr7	5085452	5109119
ZNF890P	124.396368553216	6.898970837656e-29	1.59428317087393e-24	chr7	5160941	5184177
WIPI2	124.396368553216	6.898970837656e-29	1.59428317087393e-24	chr7	5229835	5273486
SLC29A4	124.396368553216	6.898970837656e-29	1.59428317087393e-24	chr7	5322561	5343704
TNRC18	124.396368553216	6.898970837656e-29	1.59428317087393e-24	chr7	5346423	5465045
FBXL18	124.396368553216	6.898970837656e-29	1.59428317087393e-24	chr7	5515428	5553399
MIR589	124.396368553216	6.898970837656e-29	1.59428317087393e-24	chr7	5535450	5535548
ACTB	124.396368553216	6.898970837656e-29	1.59428317087393e-24	chr7	5566779	5570232
FSCN1	124.396368553216	6.898970837656e-29	1.59428317087393e-24	chr7	5632436	5646287
RNF216	121.982142857143	2.32924961024616e-28	5.38266292431785e-24	chr7	5659672	5821361
OCM	121.982142857143	2.32924961024616e-28	5.38266292431785e-24	chr7	5920429	5925994
CCZ1	121.982142857143	2.32924961024616e-28	5.38266292431785e-24	chr7	5938341	5965603
RSPH10B2	121.982142857143	2.32924961024616e-28	5.38266292431785e-24	chr7	6793740	6838396
RSPH10B	121.982142857143	2.32924961024616e-28	5.38266292431785e-24	chr7	5965777	6010314
PMS2	121.982142857143	2.32924961024616e-28	5.38266292431785e-24	chr7	6012870	6048737
AIMP2	124.531074757319	6.44617133823841e-29	1.48964573455351e-24	chr7	6048882	6063465
EIF2AK1	124.531074757319	6.44617133823841e-29	1.48964573455351e-24	chr7	6061878	6098860
USP42	124.531074757319	6.44617133823841e-29	1.48964573455351e-24	chr7	6144550	6201195
CYTH3	124.531074757319	6.44617133823841e-29	1.48964573455351e-24	chr7	6201412	6312242
RAC1	124.531074757319	6.44617133823841e-29	1.48964573455351e-24	chr7	6414126	6443598
DAGLB	124.531074757319	6.44617133823841e-29	1.48964573455351e-24	chr7	6448747	6523849
KDELR2	124.531074757319	6.44617133823841e-29	1.48964573455351e-24	chr7	6500712	6523849
GRID2IP	124.531074757319	6.44617133823841e-29	1.48964573455351e-24	chr7	6536409	6591067
ZDHHC4	124.531074757319	6.44617133823841e-29	1.48964573455351e-24	chr7	6617065	6628610
C7orf26	124.531074757319	6.44617133823841e-29	1.48964573455351e-24	chr7	6629915	6648355
ZNF853	124.531074757319	6.44617133823841e-29	1.48964573455351e-24	chr7	6655527	6663921
ZNF12	124.531074757319	6.44617133823841e-29	1.48964573455351e-24	chr7	6728064	6746566
PMS2CL	124.531074757319	6.44617133823841e-29	1.48964573455351e-24	chr7	6749757	6793493
CCZ1B	124.531074757319	6.44617133823841e-29	1.48964573455351e-24	chr7	6838566	6865926
LOC100131257	124.531074757319	6.44617133823841e-29	1.48964573455351e-24	chr7	7115401	7136417
C1GALT1	124.531074757319	6.44617133823841e-29	1.48964573455351e-24	chr7	7222246	7288280
COL28A1	124.531074757319	6.44617133823841e-29	1.48964573455351e-24	chr7	7398244	7575460
MIOS	124.531074757319	6.44617133823841e-29	1.48964573455351e-24	chr7	7606616	7647110
RPA3	122.133204334365	2.15848450444111e-28	4.98804184131296e-24	chr7	7676575	7758238
GLCCI1	122.133204334365	2.15848450444111e-28	4.98804184131296e-24	chr7	8008374	8128709
ICA1	126.960497835498	1.89508245437527e-29	4.37934604381581e-25	chr7	8152815	8302242
NXPH1	126.960497835498	1.89508245437527e-29	4.37934604381581e-25	chr7	8473585	8792593
PER4	126.960497835498	1.89508245437527e-29	4.37934604381581e-25	chr7	9673900	9675447
NDUFA4	126.960497835498	1.89508245437527e-29	4.37934604381581e-25	chr7	10971580	10979813
PHF14	126.960497835498	1.89508245437527e-29	4.37934604381581e-25	chr7	11013499	11209250
THSD7A	124.531074757319	6.44617133823841e-29	1.48964573455351e-24	chr7	11410062	11871824
TMEM106B	124.531074757319	6.44617133823841e-29	1.48964573455351e-24	chr7	12250848	12276890
VWDE	124.531074757319	6.44617133823841e-29	1.48964573455351e-24	chr7	12370509	12443852
SCIN	124.531074757319	6.44617133823841e-29	1.48964573455351e-24	chr7	12610203	12693228
ARL4A	124.531074757319	6.44617133823841e-29	1.48964573455351e-24	chr7	12726452	12730558
ETV1	124.531074757319	6.44617133823841e-29	1.48964573455351e-24	chr7	13930856	14031050
DGKB	119.470272358509	8.26243489827966e-28	1.90936608064345e-23	chr7	14184674	14942550
AGMO	124.531074757319	6.44617133823841e-29	1.48964573455351e-24	chr7	15239943	15601640
MEOX2	124.531074757319	6.44617133823841e-29	1.48964573455351e-24	chr7	15650837	15726308
SOSTDC1	132.20193498452	1.35148292390482e-30	3.12314188885165e-26	chr7	16501106	16570205
LRRC72	132.20193498452	1.35148292390482e-30	3.12314188885165e-26	chr7	16566505	16621114
ANKMY2	132.20193498452	1.35148292390482e-30	3.12314188885165e-26	chr7	16639401	16685442
BZW2	132.20193498452	1.35148292390482e-30	3.12314188885165e-26	chr7	16685759	16746148
TSPAN13	132.20193498452	1.35148292390482e-30	3.12314188885165e-26	chr7	16793351	16824161
AGR2	132.20193498452	1.35148292390482e-30	3.12314188885165e-26	chr7	16832264	16844738
AGR3	132.20193498452	1.35148292390482e-30	3.12314188885165e-26	chr7	16899030	16921613
AHR	129.742767514814	4.66476002609135e-30	1.07797939442945e-25	chr7	17338276	17385775
SNX13	134.880601061152	3.50632927816961e-31	8.10277632892215e-27	chr7	17830385	17980131
PRPS1L1	134.880601061152	3.50632927816961e-31	8.10277632892215e-27	chr7	18066400	18067486
HDAC9	137.385835913313	9.92906365658951e-32	2.29450732040127e-27	chr7	18126572	19036992
FERD3L	137.385835913313	9.92906365658951e-32	2.29450732040127e-27	chr7	19184405	19185044
MIR3146	137.385835913313	9.92906365658951e-32	2.29450732040127e-27	chr7	19744981	19745059
TMEM196	137.385835913313	9.92906365658951e-32	2.29450732040127e-27	chr7	19758938	19813216
TWIST1	137.385835913313	9.92906365658951e-32	2.29450732040127e-27	chr7	19155091	19157295
TWISTNB	137.385835913313	9.92906365658951e-32	2.29450732040127e-27	chr7	19735085	19748660
MACC1	137.385835913313	9.92906365658951e-32	2.29450732040127e-27	chr7	20174279	20257013
ITGB8	134.880601061152	3.50632927816961e-31	8.10277632892215e-27	chr7	20370325	20455382
ABCB5	134.880601061152	3.50632927816961e-31	8.10277632892215e-27	chr7	20655245	20796637
SP8	129.964231679404	4.1722865464965e-30	9.64173698029876e-26	chr7	20821894	20826508
RPL23P8	129.964231679404	4.1722865464965e-30	9.64173698029876e-26	chr7	20866917	20867439
SP4	137.385835913313	9.92906365658951e-32	2.29450732040127e-27	chr7	21467689	21554151
DNAH11	137.385835913313	9.92906365658951e-32	2.29450732040127e-27	chr7	21582833	21941186
CDCA7L	137.385835913313	9.92906365658951e-32	2.29450732040127e-27	chr7	21940517	21985542
RAPGEF5	137.385835913313	9.92906365658951e-32	2.29450732040127e-27	chr7	22157908	22396533
STEAP1B	139.923115597324	2.76711123091389e-32	6.39451734351891e-28	chr7	22459063	22539901
LOC100506178	137.385835913313	9.92906365658951e-32	2.29450732040127e-27	chr7	22602956	22613617
IL6	137.385835913313	9.92906365658951e-32	2.29450732040127e-27	chr7	22766766	22771621
TOMM7	137.385835913313	9.92906365658951e-32	2.29450732040127e-27	chr7	22852251	22862471
SNORD93	137.385835913313	9.92906365658951e-32	2.29450732040127e-27	chr7	22896232	22896305
FAM126A	137.385835913313	9.92906365658951e-32	2.29450732040127e-27	chr7	22980878	23053770
KLHL7	132.406899224806	1.2189100136442e-30	2.81677915053038e-26	chr7	23145353	23215038
GPNMB	134.880601061152	3.50632927816961e-31	8.10277632892215e-27	chr7	23286316	23314729
IGF2BP3	134.880601061152	3.50632927816961e-31	8.10277632892215e-27	chr7	23349828	23509995
RPS2P32	129.964231679404	4.1722865464965e-30	9.64173698029876e-26	chr7	23530007	23531031
TRA2A	129.964231679404	4.1722865464965e-30	9.64173698029876e-26	chr7	23544401	23571656
CCDC126	132.406899224806	1.2189100136442e-30	2.81677915053038e-26	chr7	23636998	23684327
STK31	132.406899224806	1.2189100136442e-30	2.81677915053038e-26	chr7	23749786	23944365
NPY	132.406899224806	1.2189100136442e-30	2.81677915053038e-26	chr7	24323807	24331484
MPP6	132.406899224806	1.2189100136442e-30	2.81677915053038e-26	chr7	24613085	24727498
OSBPL3	137.385835913313	9.92906365658951e-32	2.29450732040127e-27	chr7	24836164	25019760
CYCS	137.385835913313	9.92906365658951e-32	2.29450732040127e-27	chr7	25158270	25164980
C7orf31	137.385835913313	9.92906365658951e-32	2.29450732040127e-27	chr7	25174316	25219817
NPVF	137.385835913313	9.92906365658951e-32	2.29450732040127e-27	chr7	25264191	25268105
MIR148A	139.923115597324	2.76711123091389e-32	6.39451734351891e-28	chr7	25989539	25989606
NFE2L3	137.385835913313	9.92906365658951e-32	2.29450732040127e-27	chr7	26191847	26226756
HNRNPA2B1	137.385835913313	9.92906365658951e-32	2.29450732040127e-27	chr7	26229556	26240413
CBX3	137.385835913313	9.92906365658951e-32	2.29450732040127e-27	chr7	26240831	26253227
SNX10	137.385835913313	9.92906365658951e-32	2.29450732040127e-27	chr7	26331515	26413949
LOC441204	137.385835913313	9.92906365658951e-32	2.29450732040127e-27	chr7	26438339	26538594
KIAA0087	137.385835913313	9.92906365658951e-32	2.29450732040127e-27	chr7	26572740	26578444
SKAP2	139.923115597324	2.76711123091389e-32	6.39451734351891e-28	chr7	26706688	27034858
HOTAIRM1	139.923115597324	2.76711123091389e-32	6.39451734351891e-28	chr7	27135713	27139877
HOXA1	139.923115597324	2.76711123091389e-32	6.39451734351891e-28	chr7	27132614	27135625
HOXA2	139.923115597324	2.76711123091389e-32	6.39451734351891e-28	chr7	27139973	27142394
HOXA3	139.923115597324	2.76711123091389e-32	6.39451734351891e-28	chr7	27145809	27166639
HOXA4	139.923115597324	2.76711123091389e-32	6.39451734351891e-28	chr7	27168126	27170399
HOXA5	139.923115597324	2.76711123091389e-32	6.39451734351891e-28	chr7	27180671	27183287
HOXA6	139.923115597324	2.76711123091389e-32	6.39451734351891e-28	chr7	27185202	27187393
HOXA7	139.923115597324	2.76711123091389e-32	6.39451734351891e-28	chr7	27193338	27196296
HOXA10-HOXA9	139.923115597324	2.76711123091389e-32	6.39451734351891e-28	chr7	27202057	27219880
HOXA9	139.923115597324	2.76711123091389e-32	6.39451734351891e-28	chr7	27202057	27205149
HOXA10	139.923115597324	2.76711123091389e-32	6.39451734351891e-28	chr7	27210210	27219880
MIR196B	139.923115597324	2.76711123091389e-32	6.39451734351891e-28	chr7	27209099	27209182
HOXA11	139.923115597324	2.76711123091389e-32	6.39451734351891e-28	chr7	27220776	27224842
HOTTIP	139.923115597324	2.76711123091389e-32	6.39451734351891e-28	chr7	27240040	27246130
HOXA13	139.923115597324	2.76711123091389e-32	6.39451734351891e-28	chr7	27236499	27239725
EVX1	139.923115597324	2.76711123091389e-32	6.39451734351891e-28	chr7	27282164	27286192
HIBADH	139.923115597324	2.76711123091389e-32	6.39451734351891e-28	chr7	27565059	27702620
TAX1BP1	137.385835913313	9.92906365658951e-32	2.29450732040127e-27	chr7	27778992	27869386
JAZF1	139.923115597324	2.76711123091389e-32	6.39451734351891e-28	chr7	27870193	28220437
JAZF1-AS1	139.923115597324	2.76711123091389e-32	6.39451734351891e-28	chr7	28220076	28280996
CREB5	139.923115597324	2.76711123091389e-32	6.39451734351891e-28	chr7	28338940	28865511
TRIL	137.385835913313	9.92906365658951e-32	2.29450732040127e-27	chr7	28992974	28998029
LOC100506497	137.385835913313	9.92906365658951e-32	2.29450732040127e-27	chr7	29019583	29052985
CPVL	137.385835913313	9.92906365658951e-32	2.29450732040127e-27	chr7	29035247	29234892
CHN2	137.385835913313	9.92906365658951e-32	2.29450732040127e-27	chr7	29186200	29553944
PRR15	134.880601061152	3.50632927816961e-31	8.10277632892215e-27	chr7	29603427	29606911
LOC646762	134.880601061152	3.50632927816961e-31	8.10277632892215e-27	chr7	29685538	29725437
DPY19L2P3	134.880601061152	3.50632927816961e-31	8.10277632892215e-27	chr7	29724770	29749688
MIR550A3	134.880601061152	3.50632927816961e-31	8.10277632892215e-27	chr7	29720350	29720444
WIPF3	134.880601061152	3.50632927816961e-31	8.10277632892215e-27	chr7	29846170	29956682
SCRN1	134.880601061152	3.50632927816961e-31	8.10277632892215e-27	chr7	29959719	30029905
FKBP14	134.880601061152	3.50632927816961e-31	8.10277632892215e-27	chr7	30050199	30066417
PLEKHA8	134.880601061152	3.50632927816961e-31	8.10277632892215e-27	chr7	30067977	30157961
MIR550A1	137.385835913313	9.92906365658951e-32	2.29450732040127e-27	chr7	30329410	30329506
MIR550B1	137.385835913313	9.92906365658951e-32	2.29450732040127e-27	chr7	30329410	30329506
ZNRF2	137.385835913313	9.92906365658951e-32	2.29450732040127e-27	chr7	30323923	30407308
DKFZP586I1420	137.385835913313	9.92906365658951e-32	2.29450732040127e-27	chr7	30409666	30412410
NOD1	137.385835913313	9.92906365658951e-32	2.29450732040127e-27	chr7	30464143	30518393
GGCT	137.385835913313	9.92906365658951e-32	2.29450732040127e-27	chr7	30536237	30544457
CRHR2	137.385835913313	9.92906365658951e-32	2.29450732040127e-27	chr7	30691559	30739719
INMT	137.385835913313	9.92906365658951e-32	2.29450732040127e-27	chr7	30737601	30797218
AQP1	139.923115597324	2.76711123091389e-32	6.39451734351891e-28	chr7	30893010	30965131
GHRHR	139.923115597324	2.76711123091389e-32	6.39451734351891e-28	chr7	31003636	31019146
ADCYAP1R1	139.923115597324	2.76711123091389e-32	6.39451734351891e-28	chr7	31092076	31151093
NEUROD6	139.923115597324	2.76711123091389e-32	6.39451734351891e-28	chr7	31377075	31380538
PPP1R17	139.923115597324	2.76711123091389e-32	6.39451734351891e-28	chr7	31726631	31748069
PDE1C	139.923115597324	2.76711123091389e-32	6.39451734351891e-28	chr7	31792632	32338383
LOC100130673	139.923115597324	2.76711123091389e-32	6.39451734351891e-28	chr7	32496510	32498106
LSM5	139.923115597324	2.76711123091389e-32	6.39451734351891e-28	chr7	32524945	32534870
AVL9	137.215909090909	1.08161425646027e-31	2.49950238525404e-27	chr7	32535176	33079036
DPY19L1P1	137.215909090909	1.08161425646027e-31	2.49950238525404e-27	chr7	32620553	32758780
ZNRF2P1	137.215909090909	1.08161425646027e-31	2.49950238525404e-27	chr7	32767562	32769595
MIR550A2	137.215909090909	1.08161425646027e-31	2.49950238525404e-27	chr7	32772593	32772689
MIR550B2	137.215909090909	1.08161425646027e-31	2.49950238525404e-27	chr7	32772593	32772689
KBTBD2	137.215909090909	1.08161425646027e-31	2.49950238525404e-27	chr7	32907778	32931468
RP9P	139.923115597324	2.76711123091389e-32	6.39451734351891e-28	chr7	32956427	32982782
FKBP9	139.923115597324	2.76711123091389e-32	6.39451734351891e-28	chr7	32997005	33046543
RP9	139.923115597324	2.76711123091389e-32	6.39451734351891e-28	chr7	33134410	33149002
BBS9	137.215909090909	1.08161425646027e-31	2.49950238525404e-27	chr7	33169152	33645680
BMPER	137.215909090909	1.08161425646027e-31	2.49950238525404e-27	chr7	33944523	34195484
NPSR1	137.385835913313	9.92906365658951e-32	2.29450732040127e-27	chr7	34697897	34917944
DPY19L1	137.385835913313	9.92906365658951e-32	2.29450732040127e-27	chr7	34961081	35077653
DPY19L2P1	137.385835913313	9.92906365658951e-32	2.29450732040127e-27	chr7	35120899	35225774
TBX20	137.385835913313	9.92906365658951e-32	2.29450732040127e-27	chr7	35242042	35293711
LOC401324	137.385835913313	9.92906365658951e-32	2.29450732040127e-27	chr7	35353466	35416086
HERPUD2	137.385835913313	9.92906365658951e-32	2.29450732040127e-27	chr7	35672270	35734772
EEPD1	137.385835913313	9.92906365658951e-32	2.29450732040127e-27	chr7	36192836	36341152
KIAA0895	137.385835913313	9.92906365658951e-32	2.29450732040127e-27	chr7	36363759	36429734
ANLN	137.385835913313	9.92906365658951e-32	2.29450732040127e-27	chr7	36429432	36493400
AOAH	137.385835913313	9.92906365658951e-32	2.29450732040127e-27	chr7	36552549	36764154
ELMO1	137.385835913313	9.92906365658951e-32	2.29450732040127e-27	chr7	36892511	37488895
MIR1200	137.385835913313	9.92906365658951e-32	2.29450732040127e-27	chr7	36958962	36959037
GPR141	134.880601061152	3.50632927816961e-31	8.10277632892215e-27	chr7	37779996	37780913
SFRP4	134.880601061152	3.50632927816961e-31	8.10277632892215e-27	chr7	37945535	37956525
EPDR1	134.880601061152	3.50632927816961e-31	8.10277632892215e-27	chr7	37960163	37991542
STARD3NL	134.880601061152	3.50632927816961e-31	8.10277632892215e-27	chr7	38217808	38270272
TARP	132.406899224806	1.2189100136442e-30	2.81677915053038e-26	chr7	38279181	38357589
AMPH	132.406899224806	1.2189100136442e-30	2.81677915053038e-26	chr7	38423297	38671167
VPS41	132.406899224806	1.2189100136442e-30	2.81677915053038e-26	chr7	38763543	38948800
POU6F2	132.406899224806	1.2189100136442e-30	2.81677915053038e-26	chr7	39017609	39504390
LOC646999	132.406899224806	1.2189100136442e-30	2.81677915053038e-26	chr7	39649086	39651687
RALA	132.406899224806	1.2189100136442e-30	2.81677915053038e-26	chr7	39663152	39747723
LINC00265	132.406899224806	1.2189100136442e-30	2.81677915053038e-26	chr7	39773167	39834222
CDK13	132.20193498452	1.35148292390482e-30	3.12314188885165e-26	chr7	39989959	40136733
INHBA	127.31480620155	1.58524007857032e-29	3.66333129756815e-25	chr7	41728601	41742706
GLI3	129.742767514814	4.66476002609135e-30	1.07797939442945e-25	chr7	42000548	42276618
C7orf25	132.20193498452	1.35148292390482e-30	3.12314188885165e-26	chr7	42948872	42971805
PSMA2	132.20193498452	1.35148292390482e-30	3.12314188885165e-26	chr7	42956462	42971805
MRPL32	132.20193498452	1.35148292390482e-30	3.12314188885165e-26	chr7	42971939	42977453
HECW1	134.692810457516	3.85415447527433e-31	8.90656557691145e-27	chr7	43152198	43602938
MIR3943	132.20193498452	1.35148292390482e-30	3.12314188885165e-26	chr7	43190494	43190593
STK17A	132.20193498452	1.35148292390482e-30	3.12314188885165e-26	chr7	43622692	43666978
BLVRA	127.31480620155	1.58524007857032e-29	3.66333129756815e-25	chr7	43798272	43846941
MRPS24	127.31480620155	1.58524007857032e-29	3.66333129756815e-25	chr7	43906157	43909145
URGCP-MRPS24	127.31480620155	1.58524007857032e-29	3.66333129756815e-25	chr7	43906157	43946231
URGCP	124.917562167824	5.30535768588152e-29	1.22601510763036e-24	chr7	43915501	43965996
UBE2D4	127.31480620155	1.58524007857032e-29	3.66333129756815e-25	chr7	43966035	43995735
POLR2J4	127.31480620155	1.58524007857032e-29	3.66333129756815e-25	chr7	43980494	44058748
SPDYE1	127.31480620155	1.58524007857032e-29	3.66333129756815e-25	chr7	44040489	44049723
DBNL	127.31480620155	1.58524007857032e-29	3.66333129756815e-25	chr7	44084239	44101315
PGAM2	127.31480620155	1.58524007857032e-29	3.66333129756815e-25	chr7	44102326	44105186
POLM	129.742767514814	4.66476002609135e-30	1.07797939442945e-25	chr7	44111847	44122129
AEBP1	129.742767514814	4.66476002609135e-30	1.07797939442945e-25	chr7	44143960	44154164
MIR4649	129.742767514814	4.66476002609135e-30	1.07797939442945e-25	chr7	44150448	44150511
POLD2	129.742767514814	4.66476002609135e-30	1.07797939442945e-25	chr7	44154279	44163169
GCK	129.742767514814	4.66476002609135e-30	1.07797939442945e-25	chr7	44183870	44229022
MYL7	129.742767514814	4.66476002609135e-30	1.07797939442945e-25	chr7	44178463	44180916
YKT6	129.742767514814	4.66476002609135e-30	1.07797939442945e-25	chr7	44240578	44253893
CAMK2B	129.742767514814	4.66476002609135e-30	1.07797939442945e-25	chr7	44256749	44365230
NUDCD3	129.742767514814	4.66476002609135e-30	1.07797939442945e-25	chr7	44421965	44530385
NPC1L1	129.742767514814	4.66476002609135e-30	1.07797939442945e-25	chr7	44552135	44580914
DDX56	129.742767514814	4.66476002609135e-30	1.07797939442945e-25	chr7	44605016	44614137
TMED4	132.20193498452	1.35148292390482e-30	3.12314188885165e-26	chr7	44618762	44621827
OGDH	134.692810457516	3.85415447527433e-31	8.90656557691145e-27	chr7	44646121	44748669
ZMIZ2	132.20193498452	1.35148292390482e-30	3.12314188885165e-26	chr7	44788180	44809479
PPIA	129.742767514814	4.66476002609135e-30	1.07797939442945e-25	chr7	44836241	44842716
PURB	129.742767514814	4.66476002609135e-30	1.07797939442945e-25	chr7	44915892	44924960
MYO1G	129.742767514814	4.66476002609135e-30	1.07797939442945e-25	chr7	45002260	45018704
SNHG15	129.742767514814	4.66476002609135e-30	1.07797939442945e-25	chr7	45022627	45026259
SNORA9	129.742767514814	4.66476002609135e-30	1.07797939442945e-25	chr7	45024977	45025109
CCM2	132.20193498452	1.35148292390482e-30	3.12314188885165e-26	chr7	45039345	45116069
NACAD	132.20193498452	1.35148292390482e-30	3.12314188885165e-26	chr7	45120036	45128493
SNORA5C	132.20193498452	1.35148292390482e-30	3.12314188885165e-26	chr7	45143948	45144641
TBRG4	132.20193498452	1.35148292390482e-30	3.12314188885165e-26	chr7	45139699	45151346
SNORA5B	132.20193498452	1.35148292390482e-30	3.12314188885165e-26	chr7	45145567	45145698
RAMP3	134.692810457516	3.85415447527433e-31	8.90656557691145e-27	chr7	45197367	45223850
ADCY1	137.215909090909	1.08161425646027e-31	2.49950238525404e-27	chr7	45613739	45762714
IGFBP1	132.20193498452	1.35148292390482e-30	3.12314188885165e-26	chr7	45927959	45933267
IGFBP3	132.20193498452	1.35148292390482e-30	3.12314188885165e-26	chr7	45951844	45960871
TNS3	139.771759706394	2.98624132584132e-32	6.90090507988671e-28	chr7	47314752	47621742
C7orf65	134.692810457516	3.85415447527433e-31	8.90656557691145e-27	chr7	47694842	47701246
LINC00525	134.692810457516	3.85415447527433e-31	8.90656557691145e-27	chr7	47801074	47806370
PKD1L1	134.692810457516	3.85415447527433e-31	8.90656557691145e-27	chr7	47814250	47988071
C7orf69	134.692810457516	3.85415447527433e-31	8.90656557691145e-27	chr7	47834889	47872414
HUS1	132.20193498452	1.35148292390482e-30	3.12314188885165e-26	chr7	48002885	48019222
SUN3	132.20193498452	1.35148292390482e-30	3.12314188885165e-26	chr7	48026746	48068716
C7orf57	132.20193498452	1.35148292390482e-30	3.12314188885165e-26	chr7	48075108	48100894
UPP1	132.20193498452	1.35148292390482e-30	3.12314188885165e-26	chr7	48128355	48148330
ABCA13	134.692810457516	3.85415447527433e-31	8.90656557691145e-27	chr7	48211057	48687091
CDC14C	122.55055917987	1.74901023934689e-28	4.04178776210673e-24	chr7	48964157	48967049
VWC2	124.917562167824	5.30535768588152e-29	1.22601510763036e-24	chr7	49813257	49952138
ZPBP	122.322558139535	1.96200526829609e-28	4.53399797450543e-24	chr7	49977024	50132860
IKZF1	122.322558139535	1.96200526829609e-28	4.53399797450543e-24	chr7	50344378	50472798
FIGNL1	127.31480620155	1.58524007857032e-29	3.66333129756815e-25	chr7	50511832	50518088
DDC	124.704697726657	5.90611948206395e-29	1.36484515111016e-24	chr7	50526134	50633154
GRB10	124.704697726657	5.90611948206395e-29	1.36484515111016e-24	chr7	50657760	50861159
COBL	122.322558139535	1.96200526829609e-28	4.53399797450543e-24	chr7	51083909	51384515
POM121L12	124.704697726657	5.90611948206395e-29	1.36484515111016e-24	chr7	53103349	53104618
VSTM2A	142.360905159098	8.10901421913577e-33	1.87391209590009e-28	chr7	54610019	54636948
SEC61G	155.826086956522	9.2399887378167e-36	2.13526899742206e-31	chr7	54819940	54826939
EGFR	173.209503573498	1.47304582705459e-39	3.40406160174045e-35	chr7	55086725	55275031
LANCL2	161.465910406297	5.41219473518087e-37	1.25070408135295e-32	chr7	55433141	55501435
VOPP1	158.676211793764	2.20235541841498e-36	5.08942313641518e-32	chr7	55538306	55640200
ZNF713	150.310559006211	1.48278907376617e-34	3.42657727056624e-30	chr7	55955149	56008433
MRPS17	147.59575617284	5.81430337097678e-34	1.34362736599902e-29	chr7	56019611	56023033
PSPH	147.59575617284	5.81430337097678e-34	1.34362736599902e-29	chr7	56078744	56184090
CCT6A	142.273000926212	8.47595273028789e-33	1.95870791644223e-28	chr7	56119378	56131682
SNORA15	142.273000926212	8.47595273028789e-33	1.95870791644223e-28	chr7	56128163	56128295
SUMF2	142.273000926212	8.47595273028789e-33	1.95870791644223e-28	chr7	56131917	56148365
PHKG1	139.663848677861	3.15299206609812e-32	7.28624936554615e-28	chr7	56147976	56160689
CHCHD2	139.663848677861	3.15299206609812e-32	7.28624936554615e-28	chr7	56169266	56174187
LOC650226	129.562130177515	5.10919229513468e-30	1.18068324748267e-25	chr7	56491397	56516068
DKFZp434L192	129.562130177515	5.10919229513468e-30	1.18068324748267e-25	chr7	56563916	56564977
LOC100130849	134.547112227159	4.14761784560107e-31	9.58473007939951e-27	chr7	56943078	56949839
ZNF479	134.547112227159	4.14761784560107e-31	9.58473007939951e-27	chr7	57187326	57207571
GUSBP10	132.03841991342	1.46751393409488e-30	3.39127795029986e-26	chr7	57233377	57247863
MIR3147	134.547112227159	4.14761784560107e-31	9.58473007939951e-27	chr7	57472731	57472796
ZNF716	134.547112227159	4.14761784560107e-31	9.58473007939951e-27	chr7	57509883	57533265
ZNF727	144.894409937888	2.26488219872795e-33	5.23391627304042e-29	chr7	63505821	63538927
ZNF735	144.894409937888	2.26488219872795e-33	5.23391627304042e-29	chr7	63667581	63680668
ZNF679	144.894409937888	2.26488219872795e-33	5.23391627304042e-29	chr7	63688852	63727309
ZNF736	144.894409937888	2.26488219872795e-33	5.23391627304042e-29	chr7	63773186	63810017
ZNF680	142.229089506173	8.66542544184134e-33	2.00249316535512e-28	chr7	63980255	64023505
LOC641746	142.229089506173	8.66542544184134e-33	2.00249316535512e-28	chr7	64042988	64044129
ZNF107	144.916772774627	2.23952815005603e-33	5.17532560196448e-29	chr7	64126511	64171401
ZNF138	144.916772774627	2.23952815005603e-33	5.17532560196448e-29	chr7	64254766	64314178
ZNF273	144.916772774627	2.23952815005603e-33	5.17532560196448e-29	chr7	64342871	64391955
ZNF117	144.916772774627	2.23952815005603e-33	5.17532560196448e-29	chr7	64434830	64451414
ERV3-1	144.916772774627	2.23952815005603e-33	5.17532560196448e-29	chr7	64450733	64467124
CCT6P3	144.916772774627	2.23952815005603e-33	5.17532560196448e-29	chr7	64498732	64535091
LOC441242	144.916772774627	2.23952815005603e-33	5.17532560196448e-29	chr7	65111924	65235797
ZNF92	144.916772774627	2.23952815005603e-33	5.17532560196448e-29	chr7	64838768	64865998
CCT6P1	142.273000926212	8.47595273028789e-33	1.95870791644223e-28	chr7	65216092	65228662
SNORA22	142.273000926212	8.47595273028789e-33	1.95870791644223e-28	chr7	65220513	65220646
VKORC1L1	142.273000926212	8.47595273028789e-33	1.95870791644223e-28	chr7	65338257	65419800
GUSB	142.273000926212	8.47595273028789e-33	1.95870791644223e-28	chr7	65425673	65447301
ASL	142.273000926212	8.47595273028789e-33	1.95870791644223e-28	chr7	65540776	65558329
CRCP	142.273000926212	8.47595273028789e-33	1.95870791644223e-28	chr7	65579805	65619553
TPST1	142.273000926212	8.47595273028789e-33	1.95870791644223e-28	chr7	65670259	65825438
LINC00174	142.273000926212	8.47595273028789e-33	1.95870791644223e-28	chr7	65841031	65865395
KCTD7	142.273000926212	8.47595273028789e-33	1.95870791644223e-28	chr7	66093868	66108216
RABGEF1	142.273000926212	8.47595273028789e-33	1.95870791644223e-28	chr7	66093868	66276448
SBDS	139.663848677861	3.15299206609812e-32	7.28624936554615e-28	chr7	66452690	66460588
TYW1	139.663848677861	3.15299206609812e-32	7.28624936554615e-28	chr7	66461792	66704507
MIR4650-1	139.577639751553	3.29287413584831e-32	7.60950284053186e-28	chr7	72162874	72162949
MIR4650-2	139.577639751553	3.29287413584831e-32	7.60950284053186e-28	chr7	66579309	66579384
PMS2P4	139.663848677861	3.15299206609812e-32	7.28624936554615e-28	chr7	66657747	66767429
STAG3L4	137.004090768756	1.20336924943205e-31	2.78086599851252e-27	chr7	66767625	66786513
AUTS2	134.380985453563	4.50959079200376e-31	1.04212133612415e-26	chr7	69063905	70257885
MIR3914-1	134.443234896738	4.37039527261342e-31	1.00995464354824e-26	chr7	70772658	70772756
MIR3914-2	134.443234896738	4.37039527261342e-31	1.00995464354824e-26	chr7	70772660	70772754
CALN1	139.577639751553	3.29287413584831e-32	7.60950284053186e-28	chr7	71244476	71912136
TYW1B	139.577639751553	3.29287413584831e-32	7.60950284053186e-28	chr7	72023729	72298813
SBDSP1	139.577639751553	3.29287413584831e-32	7.60950284053186e-28	chr7	72299952	72307978
SPDYE7P	139.577639751553	3.29287413584831e-32	7.60950284053186e-28	chr7	72333318	72339655
POM121	139.577639751553	3.29287413584831e-32	7.60950284053186e-28	chr7	72349936	72421979
NSUN5P2	139.577639751553	3.29287413584831e-32	7.60950284053186e-28	chr7	72418832	72439870
LOC541473	139.577639751553	3.29287413584831e-32	7.60950284053186e-28	chr7	72440192	72443668
STAG3L3	139.577639751553	3.29287413584831e-32	7.60950284053186e-28	chr7	72438647	72476448
GTF2IP1	139.59918200409	3.25734862465723e-32	7.52740693672039e-28	chr7	74601106	74867341
NCF1B	139.577639751553	3.29287413584831e-32	7.60950284053186e-28	chr7	72634674	72649979
GTF2IRD2P1	139.577639751553	3.29287413584831e-32	7.60950284053186e-28	chr7	72656902	72685658
NSUN5	139.577639751553	3.29287413584831e-32	7.60950284053186e-28	chr7	72716514	72722864
TRIM50	139.577639751553	3.29287413584831e-32	7.60950284053186e-28	chr7	72726535	72742085
FKBP6	139.577639751553	3.29287413584831e-32	7.60950284053186e-28	chr7	72440192	72772641
BAZ1B	139.577639751553	3.29287413584831e-32	7.60950284053186e-28	chr7	72854728	72936615
FZD9	139.577639751553	3.29287413584831e-32	7.60950284053186e-28	chr7	72848109	72850450
BCL7B	136.961805555556	1.22926951955048e-31	2.8407189327292e-27	chr7	72950683	72972065
TBL2	136.961805555556	1.22926951955048e-31	2.8407189327292e-27	chr7	72983277	72993013
MLXIPL	136.961805555556	1.22926951955048e-31	2.8407189327292e-27	chr7	73007524	73038870
VPS37D	139.59918200409	3.25734862465723e-32	7.52740693672039e-28	chr7	73082174	73086440
DNAJC30	139.59918200409	3.25734862465723e-32	7.52740693672039e-28	chr7	73095248	73097781
STX1A	139.59918200409	3.25734862465723e-32	7.52740693672039e-28	chr7	73113535	73134017
MIR4284	139.59918200409	3.25734862465723e-32	7.52740693672039e-28	chr7	73125647	73125727
ABHD11-AS1	139.59918200409	3.25734862465723e-32	7.52740693672039e-28	chr7	73149399	73150330
ABHD11	139.59918200409	3.25734862465723e-32	7.52740693672039e-28	chr7	73150425	73153190
CLDN3	139.59918200409	3.25734862465723e-32	7.52740693672039e-28	chr7	73183327	73184600
CLDN4	139.59918200409	3.25734862465723e-32	7.52740693672039e-28	chr7	73245193	73247015
ELN	139.59918200409	3.25734862465723e-32	7.52740693672039e-28	chr7	73442427	73484236
LIMK1	139.59918200409	3.25734862465723e-32	7.52740693672039e-28	chr7	73498107	73536855
EIF4H	139.59918200409	3.25734862465723e-32	7.52740693672039e-28	chr7	73588706	73611429
MIR590	139.59918200409	3.25734862465723e-32	7.52740693672039e-28	chr7	73605528	73605624
LAT2	139.59918200409	3.25734862465723e-32	7.52740693672039e-28	chr7	73624087	73644164
[truncated: 2,878 more rows]
