# Supplementary material for: Novel Immune Infiltrating Cell Signature Based on Cell Pair Algorithm Is a Prognostic Marker in Cancer
Source: Front Immunol. 2021 Sep 14;12:694490. doi: 10.3389/fimmu.2021.694490 (PMC8476752; doi:10.3389/fimmu.2021.694490)
Supplement: Supplementary file 8 [file DataSheet_8.xlsx]

## Sheet: Sheet 1
Table S8. ICP score constructed in IMvigor210
Univariate Cox analysis about immune cells in IMvigor210							ICP score of each sample
B.Cells	0.729284	-1.23077	0.21841	0.441127	1.20567		SAMc1b27bc16435	725.421	0	0	low
CD8.T.cell	0.351315	-3.0647	0.00217889	0.179952	0.685862		SAM4305ab968b90	42.3819	1	0	low
cytotoxic.T.cells	0.794712	-1.8085	0.0705281	0.619529	1.01943		SAM49f9b2e57aa5	223.737	1	0	low
GRANS	1.34549	0.866269	0.386343	0.687519	2.63315		SAMdf3e42c8672a	219.795	1	0	low
LYMPHS	1.32685	1.24315	0.213813	0.849532	2.07235		SAM36d87392593b	710.637	0	0	low
CD4..Tcm	0.544809	-1.45849	0.144706	0.240881	1.23222		SAM6dd7ad1d797d	578.563	1	0	low
CD4..Tem	0.288631	-2.82947	0.0046625	0.122046	0.682592		SAM81b71522417a	64.0657	1	0	low
DC	0.759745	-1.08384	0.278438	0.462245	1.24871		SAMbcbc7957c264	125.175	1	0	low
Macrophages	1.12859	0.706953	0.479595	0.807021	1.57829		SAM7fb6987514a4	685.01	0	0	low
Neutrophils	1.30538	0.887305	0.374915	0.724579	2.35174		SAM18bc1078bc15	206.982	1	0	low
Tgd.cells	0.348898	-3.5202	0.000431229	0.194126	0.627067		SAMd1bd63734394	58.152	1	0	low
Th1.cells	0.844214	-0.61011	0.541789	0.489984	1.45453		SAMba7176afe070	103.491	0	0	low
Th2.cells	0.647269	-1.20023	0.230049	0.318118	1.31699		SAMae1690469964	634.743	1	0	low
Tregs	0.836975	-0.901632	0.367252	0.568466	1.23231		SAMbe83eae4026e	81.807	1	0	low
aDC	0.689704	-1.40016	0.161466	0.410035	1.16013		SAM52e3fa3ad574	238.522	1	0	low
iDC	1.15689	0.504355	0.614012	0.656656	2.03819		SAMd4c0837b0997	161.643	1	0	low
pDC	0.841575	-0.590917	0.554576	0.47494	1.49124		SAM9cafb905b36a	228.665	1	0	low
CD4..T.cells	0.494807	-2.70255	0.006881	0.297052	0.824213		SAM032c642382a7	74.9076	1	0	low
CD8..Tcm	0.553223	-1.95033	0.0511365	0.305163	1.00293		SAMb419a8fcbfcd	682.053	0	0	low
CD8..Tem	0.825054	-1.07844	0.280836	0.581698	1.17022		SAM8884fe446d20	694.867	0	0	low
Eosinophils	1.50795	1.3441	0.178917	0.828443	2.74481		SAMa1e62d323e1d	317.372	1	0	low
Macrophages.M2	1.03404	0.214366	0.830262	0.761427	1.40425		SAM97a00e0929fb	381.437	0	0	low
Mast.cells	0.830631	-0.440174	0.659811	0.363544	1.89784		SAM1fa6bcb7fc48	682.053	0	0	low
Memory.B.cells	1.14966	0.440977	0.659229	0.618525	2.13691		SAM6d2ae0c39b96	663.326	0	0	low
Monocytes	1.00673	0.0240884	0.980782	0.58347	1.73702		SAMcabb6d58ff55	608.131	0	0	low
NK.cells	0.772992	-0.805894	0.420304	0.413249	1.4459		SAMeff2ce356ccb	242.464	1	0	low
NKT	1.10805	0.444666	0.656561	0.704938	1.74169		SAM110501d0eedb	128.131	1	0	low
Endothelial.cells	1.40749	1.09667	0.272786	0.764088	2.59269		SAM2e9ac0b1b250	664.312	0	0	low
Fibroblasts	1.25659	1.02533	0.305206	0.812048	1.94449		SAM30b5c6c54cf7	277.947	1	0	low
Adipocytes	1.48839	1.73196	0.0832802	0.948993	2.33437		SAMb4c7a001537d	95.6057	1	0	low
Astrocytes	1.20332	1.17822	0.23871	0.884436	1.63718		SAM62fb1388c871	675.154	0	0	low
Basophils	1.76522	1.32799	0.184182	0.763046	4.08363		SAM2dc3f04e45e9	305.544	1	0	low
CD4..memory.T.cells	0.647062	-1.59102	0.111604	0.378488	1.10621		SAM5b57e47fdcb3	115.318	1	0	low
CD4..naive.T.cells	0.856284	-0.665249	0.505891	0.542119	1.35251		SAMae4da274eded	149.815	1	0	low
CD8..naive.T.cells	0.355438	-2.30655	0.02108	0.147581	0.856046		SAMd35318127278	647.556	0	0	low
cDC	1.12797	0.577854	0.563363	0.74974	1.69703		SAMd697ba701077	634.743	1	0	low
Class.switched.memory.B.cells	0.447916	-2.80606	0.00501515	0.255603	0.784923		SAMe07c4560772d	63.0801	0	0	low
CLP	0.814916	-0.874628	0.381776	0.51514	1.28914		SAM34430ef08e5b	545.051	0	0	low
CMP	0.655606	-0.670104	0.502792	0.190699	2.25392		SAMf28c01545593	192.197	1	0	low
Erythrocytes	0.71209	-1.72704	0.084161	0.484374	1.04686		SAMaec7380f9ab0	625.873	0	0	low
GMP	0.642451	-1.32215	0.186118	0.333412	1.23794		SAM61b9d4d84c64	641.643	0	0	low
HSC	1.50192	1.60273	0.108994	0.913329	2.46983		SAMcb132b0cdd2c	75.8932	1	0	low
ly.Endothelial.cells	1.20113	0.945883	0.344208	0.821624	1.75592		SAMa424c75831b4	106.448	1	0	low
Macrophages.M1	0.654173	-1.5919	0.111406	0.387946	1.1031		SAM28687037e4ff	647.556	0	0	low
Macrophages.M0	0.894608	-0.370612	0.710927	0.496414	1.61221		SAMe50d15fde368	566.735	0	0	low
Megakaryocytes	1.19765	0.861316	0.389064	0.794487	1.8054		SAM45c8e6412c66	104.476	1	0	low
Melanocytes	0.939953	-0.232921	0.815823	0.558214	1.58275		SAMaaf505c36f93	617.002	0	0	low
MEP	0.848888	-0.589475	0.555543	0.492359	1.46359		SAM3330c03fdf00	575.606	0	0	low
MPP	0.698059	-1.16736	0.243065	0.381761	1.27642		SAM7bff231634e9	307.515	1	0	low
MSC	1.07673	0.23312	0.815669	0.578311	2.00472		SAM3e04eb914f3d	518.439	0	0	low
mv.Endothelial.cells	0.820838	-0.546975	0.584396	0.404592	1.66532		SAM822b226466a1	518.439	0	0	low
naive.B.cells	0.604781	-1.66665	0.0955847	0.334779	1.09254		SAMe1eb5d988760	631.786	0	0	low
Pericytes	0.90988	-0.339111	0.734526	0.527139	1.57052		SAMb15ad09d6e24	116.304	1	0	low
Plasma.cells	0.460029	-1.86807	0.061752	0.203696	1.03893		SAMb0d11db9aa79	316.386	1	0	low
Platelets	0.611575	-0.770747	0.440857	0.175148	2.13548		SAM6083aac8db99	618.973	0	0	low
Preadipocytes	0.818922	-0.63725	0.523962	0.443003	1.51383		SAM7c67b05aa109	247.392	1	0	low
pro.B.cells	2.29392	1.33872	0.180663	0.68025	7.73552		SAM8a1b0e02ee42	617.002	0	0	low
Cytotoxic.cells	0.738784	-1.82464	0.0680556	0.533684	1.02271		SAMd7d57ee3a863	608.131	0	0	low
NK.CD56dim.cells	0.883077	-0.387529	0.698365	0.470849	1.65621		SAM9e11ec6bea80	462.259	1	0	low
NK.CD57dim.cells	1.20634	1.02305	0.306286	0.842149	1.72803		SAM065890737112	602.218	0	0	low
T.helper.cells	0.494044	-2.97624	0.00291809	0.310527	0.786018		SAM1e9c4d1d39ae	372.567	1	0	low
Tcm	1.01794	0.0705648	0.943744	0.621152	1.6682		SAM5a2347c0498a	146.858	1	0	low
Tem	0.819638	-0.838906	0.401522	0.515009	1.30446		SAM0571f17f4045	136.016	1	0	low
TFH	0.600925	-1.77895	0.0752484	0.342874	1.05319		SAM4b7ea015fd9e	398.193	1	0	low
Th17.cells	1.34461	1.71294	0.086724	0.958197	1.88685		SAM9306c5c92444	463.244	0	0	low
							SAM28e6031ac18b	276.961	1	0	low
							SAM63b2189c36d7	119.261	1	0	low
							SAM18be5b395318	270.062	1	0	low
							SAM548551ef782c	518.439	0	0	low
							SAM203dcf14f927	580.534	0	0	low
							SAMe41b1e773582	25.6263	1	0	low
							SAM2c9586161ce6	338.07	1	0	low
							SAMd3bd67996035	624.887	0	0	low
							SAMd3601288319e	693.881	0	0	low
							SAMba1a34b5a060	385.38	1	0	low
							SAM18a4dabbc557	493.799	1	0	low
							SAMfb7aec7cb0e2	676.14	0	0	low
							SAMf2aae1443f67	310.472	1	0	low
							SAMc1251c7bfee2	648.542	0	0	low
							SAM6780ed436b55	187.269	1	0	low
							SAM85f0a3ac1c45	175.441	1	0	low
							SAM27299aed7681	565.749	0	0	low
							SAMd43f8933066b	600.246	0	0	low
							SAM0257bbbbd388	469.158	1	0	low
							SAMa321770ac31c	211.91	0	0	low
							SAMbcb07ba81cee	75.8932	1	0	low
							SAM957378bd907f	67.0226	1	0	low
							SAM91c47b054ffb	510.554	1	0	low
							SAM5fe7a81a39dd	512.526	1	0	low
							SAMbfdffb97c446	201.068	1	0	low
							SAM3b15b4c6311d	643.614	0	0	low
							SAMeaa477a5384b	647.556	0	0	low
							SAM9daccafc18db	493.799	0	0	low
							SAM2eb07dedf07f	615.031	0	0	low
							SAMbda79f955628	618.973	0	0	low
							SAMbc8dc3a7b54e	442.546	1	0	low
							SAM7b40007f4aa4	649.528	0	0	low
							SAM1a87df750b9d	161.643	1	0	low
							SAM7829a341b9f3	116.304	1	0	low
							SAMaf42c1541269	165.585	0	0	low
							SAMb2e4a082541a	131.088	1	0	low
							SAM727c0e92a2a7	561.807	0	0	low
							SAM18b9351e265a	476.057	1	0	low
							SAM87a8e18eb45b	82.7926	1	0	low
							SAM9725303dce0c	267.105	0	0	low
							SAM5767dd75d142	545.051	0	0	low
							SAMcc7a42d87e9c	516.468	0	0	low
							SAM3b1066e5801b	469.158	0	0	low
							SAM31d9176e11fb	513.511	0	0	low
							SAMb8101c538753	402.136	1	0	low
							SAM80c6183220e6	442.546	0	0	low
							SAM572f19794c96	504.641	0	0	low
							SAM1f83ebd6be9b	105.462	1	0	low
							SAM1f66db567eb5	497.741	0	0	low
							SAM4caabd64e7fd	471.129	0	0	low
							SAMe3d4266775a9	419.877	0	0	low
							SAMf275eb859a39	734.292	0	1	low
							SAM2e7aa8fa0ab3	231.622	1	1	low
							SAMd027124354ce	705.708	0	1	low
							SAM36a9225b0222	714.579	0	1	low
							SAM681e4bf7cf85	701.766	0	1	low
							SAM23aa15d4a0b0	171.499	1	1	low
							SAM468a9e1dc821	116.304	1	1	low
							SAM0684af734db1	697.823	0	1	low
							SAMb963dda93cfd	82.7926	1	1	low
							SAMb0a83e5fbde9	699.795	0	1	low
							SAM23095936e611	67.0226	1	1	low
							SAMbf1a3ae828e6	621.93	0	1	low
							SAM2070b416069c	240.493	1	1	low
							SAM0ce9c983b20f	198.111	1	1	low
							SAM61baf919bb01	468.172	1	1	low
							SAM36851bc8b9ae	106.448	1	1	low
							SAM075e037d95bc	639.671	0	1	low
							SAM716f54e468f4	635.729	0	1	low
							SAMe712352fb82a	663.326	0	1	low
							SAMb3c02294aba7	672.197	0	1	low
							SAM4501e41e4751	33.5113	1	1	low
							SAM75142fcab9df	357.782	1	1	low
							SAM560f23d6a3ad	641.643	0	1	low
							SAM52500cabdd36	614.045	0	1	low
							SAM4b0175e8db6e	62.0945	1	1	low
							SAM54e58f1b0230	131.088	1	1	low
							SAM5e3bae090b8c	202.053	1	1	low
							SAM3cb94b0d5297	151.786	1	1	low
							SAMe97af0feefdf	333.142	1	1	low
							SAMdad5c29dc105	72.9363	1	1	low
							SAM8533e5e261d6	384.394	1	1	low
							SAM73663ee4a96e	637.7	0	1	low
							SAM5d1dfd5207f5	327.228	1	1	low
							SAM1ac4e3dee297	165.585	1	1	low
							SAM553c3c35b847	201.068	1	1	low
							SAMe3210d3632b4	65.0513	1	1	low
							SAM7893196e0e89	79.8357	1	1	low
							SAM961d04c42bd9	176.427	1	1	low
							SAM19fec8f3b3bd	296.674	1	1	low
							SAM415f36ad349e	539.138	1	1	low
							SAMa1871f491b02	52.2382	1	1	low
							SAMd135d5867fe3	108.419	1	1	low
							SAMb470eb8f04be	602.218	0	1	low
							SAMb15ac6e4c4ef	600.246	0	1	low
							SAM0d855cff64e6	85.7495	1	1	low
							SAM6cbc10abddb0	178.398	1	1	low
							SAMe9475f77504b	559.836	0	1	low
							SAMa535fcdf18a0	518.439	0	1	low
							SAM5234688806a7	176.427	1	1	low
							SAM8f2275c36e8c	621.93	0	1	low
							SAM753d4bb52dbe	341.027	1	1	low
							SAM59f392864f5d	533.224	1	1	low
							SAMfed609955db9	617.002	0	1	low
							SAM5c139c5c1c4f	216.838	1	1	low
							SAMc919aebc7fdd	621.93	0	1	low
							SAM1c0ecfb3eb63	175.441	1	1	low
							SAM9aa6a095a9d6	265.133	1	1	low
							SAM670649e105b5	662.341	0	1	low
							SAM0a0f2bac4b20	35.4825	1	1	low
							SAM7d7c54623618	636.715	0	1	low
							SAM25510f300d79	620.945	0	1	low
							SAM14938611a2d3	642.628	0	1	low
							SAM47fc46c3d6be	561.807	0	1	low
							SAM7538ad9ff524	573.634	0	1	low
							SAMe56c96c51190	292.731	1	1	high
							SAM1ab1b28d9f2b	63.0801	1	1	high
							SAM6662f5181f87	578.563	0	1	high
							SAM94859b440b1d	400.164	1	1	high
							SAMaabf4afe4213	78.8501	1	1	high
							SAMce39dd79b441	188.255	1	1	high
							SAM6964a6d7b967	487.885	1	1	high
							SAM1abf01dd4544	505.626	0	1	high
							SAMe7e4f7c076a7	59.1376	1	1	high
							SAM7f0d9cc7f001	138.973	1	2	high
							SAMcf018fee2acd	486.899	1	2	high
							SAMb2f1d0e54ece	342.012	1	2	high
							SAMcc4675f394a1	93.6345	1	2	high
							SAMe7bf6c015192	93.6345	1	2	high
							SAMc0d625a50eb8	398.193	1	2	high
							SAM18039827e1b9	44.3532	1	2	high
							SAMc692536a795a	169.528	1	2	high
							SAM9a2cf3c06fb3	169.528	1	2	high
							SAM557dde1b9f3e	201.068	1	2	high
							SAM6cb230f208a8	696.838	0	2	high
							SAMa9ca8536d2b1	655.441	0	2	high
							SAM9fb814c22bdb	573.634	1	2	high
							SAM63405b04ab2d	204.025	1	2	high
							SAM7d2dfba6cd84	381.437	1	2	high
							SAMe9ae8beb82fa	164.6	1	2	high
							SAMe5bc41772bc9	183.326	1	2	high
							SAM7114d99032ec	325.257	1	2	high
							SAMd215b503f99a	51.2526	0	2	high
							SAMdb3f50c9129c	474.086	1	2	high
							SAM2f228939632f	236.55	1	2	high
							SAM9539a4f19ebc	238.522	1	2	high
							SAM297c0301e861	242.464	1	2	high
							SAMc0ef41aa6c8b	286.817	1	2	high
							SAMd636e3461955	314.415	1	2	high
							SAMd98bac0a070f	62.0945	1	2	high
							SAM8e8ef2368dfa	135.031	1	2	high
							SAM08cce2fa88f2	663.326	0	2	high
							SAMfd947610629d	271.047	1	2	high
							SAM943df5cf15df	64.0657	1	2	high
							SAM31f41dd0d6ca	248.378	1	2	high
							SAM39eb94fa504d	537.166	1	2	high
							SAMc0da5d48686d	284.846	1	2	high
							SAMe7bcab05402e	237.536	1	2	high
							SAM2570ff4aae6e	671.211	0	2	high
							SAMa913c6139ec8	153.758	1	2	high
							SAM166a419a4e5a	161.643	1	2	high
							SAM025b45c27e05	263.162	1	2	high
							SAM14df63a65411	642.628	0	2	high
							SAMf3a9bce50099	63.0801	0	2	high
							SAMffa5c7cad0e5	466.201	1	2	high
							SAMdab9ca8fb5de	5.91376	0	2	high
							SAMe94c30c30616	461.273	1	2	high
							SAMee3844cc0b9f	96.5914	1	2	high
							SAMdcae54fcd7fa	187.269	1	2	high
							SAM0bdb3428bd13	67.0226	1	2	high
							SAM0a7c2091dd56	78.8501	1	2	high
							SAMeb587a68006b	620.945	0	2	high
							SAM99a46b9eec27	108.419	1	2	high
							SAMc2a1820d4e6b	621.93	0	2	high
							SAMabc151b01ea3	16.7556	1	2	high
							SAMa90d73f8d891	30.5544	1	2	high
							SAMad83c9c53537	449.446	0	2	high
							SAM3e8baff50d7a	208.953	1	2	high
							SAM3ee5dcd894f0	261.191	1	2	high
							SAMeb29625f76a5	93.6345	1	2	high
							SAM563d6233dfa2	64.0657	1	2	high
							SAM30cf07d4874f	349.897	1	2	high
							SAM675a12a09c15	86.7351	1	2	high
							SAMd86389d0d768	66.037	1	2	high
							SAMdee1011782cd	117.29	1	2	high
							SAM978a587b207e	63.0801	1	2	high
							SAM76a431ba6ce1	423.819	1	2	high
							SAMab8052a03398	399.179	1	2	high
							SAM26104d5adc89	161.643	1	2	high
							SAMb8070b7937e7	630.801	1	2	high
							SAM2bba8cb35e48	314.415	1	2	high
							SAM9d2494119c05	43.3676	1	2	high
							SAM9410b866974a	202.053	1	2	high
							SAM5d989c86255e	103.491	1	2	high
							SAM49d48750e294	295.688	1	2	high
							SAM7aa01fc49a80	64.0657	1	2	high
							SAM3894ac3956a5	63.0801	0	2	high
							SAMf82bbdc267c8	93.6345	1	2	high
							SAM2624229effe8	76.8789	1	2	high
							SAMd2492b2a31bb	235.565	1	2	high
							SAM29da928587ad	77.8645	1	2	high
							SAM8e469834acc1	111.376	1	2	high
							SAM12502d970c10	221.766	1	2	high
							SAM181b638b8248	326.242	1	2	high
							SAM1c8b086175ca	622.916	1	2	high
							SAM1dda30f1c5be	637.7	0	2	high
							SAM187e056d6a2a	68.9938	1	2	high
							SAM568ce160abd9	385.38	1	2	high
							SAMae02629a97f7	97.577	1	2	high
							SAM0f956e757453	312.444	1	2	high
							SAM09c84ec0cf34	195.154	1	2	high
							SAM771445e92421	582.505	0	2	high
							SAM59fda9035d1d	112.361	1	2	high
							SAM6f2a102a99df	578.563	0	2	high
							SAM2b672f4336c7	459.302	1	2	high
							SAMe0c49ea0df5d	124.189	1	2	high
							SAM7fb7a13c096b	50.2669	1	2	high
							SAM6ff654a20f98	556.879	0	2	high
							SAM65afda25b920	242.464	1	2	high
							SAMef0e3d2415fd	303.573	1	2	high
							SAM07a93a28f801	385.38	0	2	high
							SAM58e7832f4e7d	493.799	0	2	high
							SAMc57eadb2d82b	240.493	1	2	high
							SAM75f12d1a55fc	442.546	0	2	high
							SAMf20b827dca51	131.088	1	2	high
							SAM6792d6e98068	180.37	1	2	high
							SAM5cc2d9036053	170.513	1	2	high
							SAM6157c8f38b72	497.741	0	2	high
							SAMc6eff056c89a	54.2094	1	2	high
							SAM5cfa1699bdb7	475.072	0	2	high
							SAMda4d892fddc8	423.819	0	2	high
							SAM3a1c9632ff7b	480.986	0	2	high
							SAM8b4b8b0f9e73	470.144	0	2	high
