# Supplementary material for: Novel Immune Infiltrating Cell Signature Based on Cell Pair Algorithm Is a Prognostic Marker in Cancer
Source: Front Immunol. 2021 Sep 14;12:694490. doi: 10.3389/fimmu.2021.694490 (PMC8476752; doi:10.3389/fimmu.2021.694490)
Supplement: Supplementary file 9 [file DataSheet_9.xlsx]

## Sheet: Sheet 1
Table S9. ICP score constructed in GSE78220
Univariate Cox analysis about immune cells in GSE78220							ICP score of each sample
gene	HR	z	pvalue	lower	upper		sample	time	status	score	group
B.Cells	0.493328	-0.534794	0.592792	0.0370263	6.57296		Pt2	927	0	0	low
CD8.T.cell	0.736224	-0.271639	0.7859	0.0808058	6.70775		Pt4	948	0	0	low
cytotoxic.T.cells	1.59391	0.785578	0.432115	0.498116	5.1003		Pt5	439	0	0	low
GRANS	0.380323	-0.654097	0.513049	0.0209945	6.88969		Pt6	882	0	0	low
LYMPHS	0.509678	-0.869317	0.384674	0.111523	2.32931		Pt7	662	1	0	low
CD4..Tcm	0.307919	-0.930378	0.352175	0.025749	3.68224		Pt9	1054	0	0	low
CD4..Tem	0.3267	-0.942042	0.346171	0.031865	3.34954		Pt15	980	1	0	low
DC	2.64622	0.843105	0.39917	0.275517	25.4158		Pt27B	548	0	0	low
Macrophages	5.16023	1.3989	0.161843	0.517804	51.4249		Pt28	439	1	0	low
Neutrophils	1.02658	0.0205013	0.983644	0.0836275	12.6018		Pt35	427	0	0	low
Tgd.cells	0.617035	-0.401503	0.68805	0.0584375	6.5152		Pt37	364	0	0	low
Th1.cells	3.63973	0.945286	0.344513	0.249887	53.0144		Pt1	607	1	1	low
Th2.cells	0.79395	-0.14567	0.884182	0.0356068	17.7033		Pt10	387	0	1	low
Tregs	2.88045	1.11609	0.264384	0.449368	18.4637		Pt14	54	0	1	low
aDC	1.10889	0.0893582	0.928797	0.114894	10.7024		Pt19	1060	0	1	low
iDC	4.8387	0.990551	0.321905	0.213739	109.541		Pt31	704	0	1	low
pDC	0.0808206	-1.30792	0.190899	0.00186385	3.50456		Pt38	448	0	1	low
CD4..T.cells	1.23831	0.192031	0.847718	0.139756	10.972		Pt12	327	1	2	low
CD8..Tcm	0.937681	-0.0648597	0.948286	0.134153	6.55403		Pt13	917	0	2	low
CD8..Tem	1.36814	0.378071	0.705378	0.26941	6.94778		Pt16	186	1	2	high
Eosinophils	21.5497	1.71221	0.0868586	0.641284	724.154		Pt20	337	1	2	high
Macrophages.M2	1.80379	0.726801	0.467348	0.367562	8.85196		Pt22	182	1	2	high
Mast.cells	0.480103	-0.537652	0.590817	0.0330878	6.9663		Pt23	103	1	2	high
Memory.B.cells	9.08936	1.5043	0.132504	0.512454	161.217		Pt25	262	1	2	high
Monocytes	0.533823	-0.597334	0.550285	0.0680669	4.18657		Pt27A	548	0	2	high
NK.cells	0.963754	-0.0307169	0.975495	0.0913867	10.1636		Pt29	269	1	2	high
NKT	3.5364	0.814063	0.415609	0.168977	74.0109		Pt32	171	1	2	high
Endothelial.cells	1.47393	0.407148	0.683899	0.227744	9.53913
Fibroblasts	0.992115	-0.00870364	0.993056	0.166863	5.89881
Adipocytes	1.14201	0.172887	0.86274	0.253448	5.14578
Astrocytes	2.11207	1.01853	0.308426	0.501037	8.90321
Basophils	7.55755	1.51643	0.129412	0.553456	103.2
CD4..memory.T.cells	0.247303	-1.42943	0.15288	0.036413	1.67959
CD4..naive.T.cells	1.25736	0.240593	0.809871	0.194636	8.1226
CD8..naive.T.cells	0.026944	-2.04675	0.0406826	0.000846204	0.857924
cDC	1.09244	0.0940114	0.9251	0.172938	6.90086
Class.switched.memory.B.cells	0.24323	-1.14703	0.25137	0.0217214	2.72363
CLP	0.0795955	-2.05176	0.0401931	0.00709498	0.892948
CMP	800.868	2.17007	0.0300014	1.9104	335735
Erythrocytes	1.09855	0.0914045	0.927171	0.146398	8.24333
GMP	0.178563	-1.34299	0.179276	0.0144493	2.20664
HSC	3.30209	0.939587	0.347429	0.273277	39.9001
ly.Endothelial.cells	4.58713	1.72572	0.0843977	0.813214	25.8748
Macrophages.M1	0.420087	-0.803061	0.421939	0.050589	3.48837
Macrophages.M0	0.213239	-1.47324	0.140686	0.0272901	1.6662
Megakaryocytes	5.62088	1.90969	0.0561736	0.955563	33.0635
Melanocytes	0.39345	-0.923034	0.35599	0.0542849	2.85167
MEP	0.303009	-1.15979	0.246135	0.0402855	2.27909
MPP	1.22132	0.166669	0.867631	0.116349	12.8202
MSC	0.278529	-1.20491	0.228239	0.0348233	2.22778
mv.Endothelial.cells	0.404961	-0.885123	0.37609	0.0547131	2.99733
naive.B.cells	0.235352	-0.726885	0.467297	0.00476016	11.6362
Pericytes	0.427334	-0.927163	0.353842	0.0708325	2.57811
Plasma.cells	0.392829	-0.563002	0.573433	0.0151884	10.16
Platelets	0.0822112	-0.757928	0.448494	0.000128528	52.5855
Preadipocytes	0.22321	-1.53838	0.123957	0.0330328	1.50829
pro.B.cells	10.303	1.46837	0.142004	0.458006	231.771
Cytotoxic.cells	1.14213	0.169992	0.865017	0.246751	5.28657
NK.CD56dim.cells	1.01586	0.0131561	0.989503	0.0974812	10.5863
NK.CD57dim.cells	2.4558	1.05925	0.289484	0.46581	12.9473
T.helper.cells	0.608453	-0.542976	0.587146	0.101241	3.65676
Tcm	0.339365	-1.04371	0.296621	0.0445978	2.58239
Tem	1.74136	0.407742	0.683463	0.121051	25.0501
TFH	3.40698	0.976913	0.328612	0.291263	39.8525
Th17.cells	1.59868	0.711342	0.476872	0.438869	5.82359
